# Supplementary material for: MicroRNA profiling in post-mortem spinal cord of C9ORF72-related ALS patients reveals molecular pathways involved in motor neuron degeneration
Source: Front Neurosci. 2026 Jan 23;20:1741065. doi: 10.3389/fnins.2026.1741065 (PMC12876226; doi:10.3389/fnins.2026.1741065)
Supplement: Supplementary file 2 [file Data_Sheet_2.XLSX]

## Sheet: Foglio1
Supplementary Table 3. List of the selected miRNAs, target genes and their biological pathways.
miRNA	gene	Number of databases supporting miRNA selection	miTarBase_experiments	miTarBase_support	miTarBase_PMID	Gene.ID TargetScan	Site.Type TargetScan	context++.score TargetScan	context++.score.percentile TargetScan	weighted.context++.score TargetScan	weighted.context++.score.percentile TargetScan	cell_line tarbase	tissue tarbase	category tarbase	method tarbase	positive_negative tarbase	direct_indirect tarbase	up_down tarbase	condition tarbase
hsa-miR-106b-5p	AAK1	3	HITS-CLIP	Functional MTI (Weak)	22473208	ENSG00000115977.14	3	-0.03	77	-0.013	72	293S	Kidney		HITS-CLIP	POSITIVE	DIRECT	DOWN	treatment: arsenite
hsa-miR-106b-5p	AAK1	3	HITS-CLIP	Functional MTI (Weak)	22473208	ENSG00000115977.14	3	-0.03	77	-0.013	72	BT474	Mammary Gland	Cancer/Malignant	HITS-CLIP	POSITIVE	DIRECT	DOWN
hsa-miR-106b-5p	AAK1	3	HITS-CLIP	Functional MTI (Weak)	22473208	ENSG00000115977.14	3	-0.03	77	-0.013	72	HS5	Bone Marrow	Normal/Primary	HITS-CLIP	POSITIVE	DIRECT	DOWN
hsa-miR-106b-5p	AAK1	3	HITS-CLIP	Functional MTI (Weak)	22473208	ENSG00000115977.14	3	-0.03	77	-0.013	72	BCBL1	Bone Marrow	Cancer/Malignant	HITS-CLIP	POSITIVE	DIRECT	DOWN
hsa-miR-106b-5p	AAK1	3	HITS-CLIP	Functional MTI (Weak)	22473208	ENSG00000115977.14	3	-0.079	86	-0.079	90	293S	Kidney		HITS-CLIP	POSITIVE	DIRECT	DOWN	treatment: arsenite
hsa-miR-106b-5p	AAK1	3	HITS-CLIP	Functional MTI (Weak)	22473208	ENSG00000115977.14	3	-0.079	86	-0.079	90	BT474	Mammary Gland	Cancer/Malignant	HITS-CLIP	POSITIVE	DIRECT	DOWN
hsa-miR-106b-5p	AAK1	3	HITS-CLIP	Functional MTI (Weak)	22473208	ENSG00000115977.14	3	-0.079	86	-0.079	90	HS5	Bone Marrow	Normal/Primary	HITS-CLIP	POSITIVE	DIRECT	DOWN
hsa-miR-106b-5p	AAK1	3	HITS-CLIP	Functional MTI (Weak)	22473208	ENSG00000115977.14	3	-0.079	86	-0.079	90	BCBL1	Bone Marrow	Cancer/Malignant	HITS-CLIP	POSITIVE	DIRECT	DOWN
hsa-miR-106b-5p	ABCA1	3	HITS-CLIP	Functional MTI (Weak)	22473208	ENSG00000165029.11	3	-0.03	77	-0.029	82	BC1		Cancer/Malignant	PAR-CLIP	POSITIVE	DIRECT	DOWN
hsa-miR-106b-5p	ABHD2	3	HITS-CLIP	Functional MTI (Weak)	22473208	ENSG00000140526.12	2	-0.204	95	-0.204	96	BETA Cells	Pancreas	Normal/Primary	HITS-CLIP	POSITIVE	DIRECT	DOWN
hsa-miR-106b-5p	ABHD2	3	HITS-CLIP	Functional MTI (Weak)	22473208	ENSG00000140526.12	2	-0.204	95	-0.204	96	293S	Kidney		HITS-CLIP	POSITIVE	DIRECT	DOWN	treatment: arsenite
hsa-miR-106b-5p	ABHD2	3	HITS-CLIP	Functional MTI (Weak)	22473208	ENSG00000140526.12	2	-0.204	95	-0.204	96	HEK293	Kidney	Embryonic/Fetal	PAR-CLIP	POSITIVE	DIRECT	DOWN	mild MNase digestion
hsa-miR-106b-5p	ABHD2	3	HITS-CLIP	Functional MTI (Weak)	22473208	ENSG00000140526.12	3	-0.03	77	-0.027	82	BETA Cells	Pancreas	Normal/Primary	HITS-CLIP	POSITIVE	DIRECT	DOWN
hsa-miR-106b-5p	ABHD2	3	HITS-CLIP	Functional MTI (Weak)	22473208	ENSG00000140526.12	3	-0.03	77	-0.027	82	293S	Kidney		HITS-CLIP	POSITIVE	DIRECT	DOWN	treatment: arsenite
hsa-miR-106b-5p	ABHD2	3	HITS-CLIP	Functional MTI (Weak)	22473208	ENSG00000140526.12	3	-0.03	77	-0.027	82	HEK293	Kidney	Embryonic/Fetal	PAR-CLIP	POSITIVE	DIRECT	DOWN	mild MNase digestion
hsa-miR-106b-5p	ACAP2	3	HITS-CLIP	Functional MTI (Weak)	22473208	ENSG00000114331.8	3	-0.03	77	-0.025	82	BT474	Mammary Gland	Cancer/Malignant	HITS-CLIP	POSITIVE	DIRECT	DOWN
hsa-miR-106b-5p	ACAP2	3	HITS-CLIP	Functional MTI (Weak)	22473208	ENSG00000114331.8	3	-0.03	77	-0.025	82	ESC	Embryo	Embryonic/Fetal
hsa-miR-106b-5p	ACIN1	3	CLASH	Functional MTI (Weak)	23622248	ENSG00000100813.10	1	-0.038	80	-0.038	85	FLPIN_TREX_293	Kidney	Normal/Primary	CLASH	POSITIVE	DIRECT	DOWN
hsa-miR-106b-5p	ACSL4	3	PAR-CLIP//HITS-CLIP	Functional MTI (Weak)	21572407	ENSG00000068366.15	2	-0.26	97	-0.141	93	HEK293	Kidney	Embryonic/Fetal	PAR-CLIP	POSITIVE	DIRECT	DOWN	mild MNase digestion
hsa-miR-106b-5p	ACSL4	3	PAR-CLIP//HITS-CLIP	Functional MTI (Weak)	21572407	ENSG00000068366.15	2	-0.26	97	-0.141	93	LCL35		Normal/Primary	PAR-CLIP	POSITIVE	DIRECT	DOWN
hsa-miR-106b-5p	ACSL4	3	PAR-CLIP//HITS-CLIP	Functional MTI (Weak)	21572407	ENSG00000068366.15	2	-0.26	97	-0.141	93+L22	EF3DAGO2		Normal/Primary	PAR-CLIP	POSITIVE	DIRECT	DOWN
hsa-miR-106b-5p	ACSL4	3	PAR-CLIP//HITS-CLIP	Functional MTI (Weak)	21572407	ENSG00000068366.15	2	-0.26	97	-0.141	93	BC1		Cancer/Malignant	PAR-CLIP	POSITIVE	DIRECT	DOWN
hsa-miR-106b-5p	ACVR1B	3	PAR-CLIP	Functional MTI (Weak)	21572407	ENSG00000135503.8	1	-0.081	86	-0.081	90	293S	Kidney		HITS-CLIP	POSITIVE	DIRECT	DOWN	treatment: arsenite
hsa-miR-106b-5p	ACVR1B	3	PAR-CLIP	Functional MTI (Weak)	21572407	ENSG00000135503.8	1	-0.081	86	-0.081	90	HELA	Cervix	Cancer/Malignant	HITS-CLIP	POSITIVE	DIRECT	DOWN	Hela cells were treated with control shRNA.
hsa-miR-106b-5p	ACVR1B	3	PAR-CLIP	Functional MTI (Weak)	21572407	ENSG00000135503.8	1	-0.081	86	-0.081	90	HEK293	Kidney	Embryonic/Fetal	PAR-CLIP	POSITIVE	DIRECT	DOWN	mild MNase digestion
hsa-miR-106b-5p	ACVR1B	3	PAR-CLIP	Functional MTI (Weak)	21572407	ENSG00000135503.8	1	-0.081	86	-0.081	90	293S	Kidney		HITS-CLIP	POSITIVE	DIRECT	DOWN	no treatment (control)
hsa-miR-106b-5p	ACVR1B	3	PAR-CLIP	Functional MTI (Weak)	21572407	ENSG00000135503.8	1	-0.081	86	-0.081	90	293S	Kidney		HITS-CLIP	POSITIVE	DIRECT	DOWN	treatment:emetine
hsa-miR-106b-5p	ACVR1B	3	PAR-CLIP	Functional MTI (Weak)	20371350	ENSG00000135503.8	1	-0.081	86	-0.081	90	293S	Kidney		HITS-CLIP	POSITIVE	DIRECT	DOWN	treatment: arsenite
hsa-miR-106b-5p	ACVR1B	3	PAR-CLIP	Functional MTI (Weak)	20371350	ENSG00000135503.8	1	-0.081	86	-0.081	90	HELA	Cervix	Cancer/Malignant	HITS-CLIP	POSITIVE	DIRECT	DOWN	Hela cells were treated with control shRNA.
hsa-miR-106b-5p	ACVR1B	3	PAR-CLIP	Functional MTI (Weak)	20371350	ENSG00000135503.8	1	-0.081	86	-0.081	90	HEK293	Kidney	Embryonic/Fetal	PAR-CLIP	POSITIVE	DIRECT	DOWN	mild MNase digestion
hsa-miR-106b-5p	ACVR1B	3	PAR-CLIP	Functional MTI (Weak)	20371350	ENSG00000135503.8	1	-0.081	86	-0.081	90	293S	Kidney		HITS-CLIP	POSITIVE	DIRECT	DOWN	no treatment (control)
hsa-miR-106b-5p	ACVR1B	3	PAR-CLIP	Functional MTI (Weak)	20371350	ENSG00000135503.8	1	-0.081	86	-0.081	90	293S	Kidney		HITS-CLIP	POSITIVE	DIRECT	DOWN	treatment:emetine
hsa-miR-106b-5p	ACVR1B	3	PAR-CLIP	Functional MTI (Weak)	23446348	ENSG00000135503.8	1	-0.081	86	-0.081	90	293S	Kidney		HITS-CLIP	POSITIVE	DIRECT	DOWN	treatment: arsenite
hsa-miR-106b-5p	ACVR1B	3	PAR-CLIP	Functional MTI (Weak)	23446348	ENSG00000135503.8	1	-0.081	86	-0.081	90	HELA	Cervix	Cancer/Malignant	HITS-CLIP	POSITIVE	DIRECT	DOWN	Hela cells were treated with control shRNA.
hsa-miR-106b-5p	ACVR1B	3	PAR-CLIP	Functional MTI (Weak)	23446348	ENSG00000135503.8	1	-0.081	86	-0.081	90	HEK293	Kidney	Embryonic/Fetal	PAR-CLIP	POSITIVE	DIRECT	DOWN	mild MNase digestion
hsa-miR-106b-5p	ACVR1B	3	PAR-CLIP	Functional MTI (Weak)	23446348	ENSG00000135503.8	1	-0.081	86	-0.081	90	293S	Kidney		HITS-CLIP	POSITIVE	DIRECT	DOWN	no treatment (control)
hsa-miR-106b-5p	ACVR1B	3	PAR-CLIP	Functional MTI (Weak)	23446348	ENSG00000135503.8	1	-0.081	86	-0.081	90	293S	Kidney		HITS-CLIP	POSITIVE	DIRECT	DOWN	treatment:emetine
hsa-miR-106b-5p	ACVR1B	3	PAR-CLIP	Functional MTI (Weak)	26701625	ENSG00000135503.8	1	-0.081	86	-0.081	90	293S	Kidney		HITS-CLIP	POSITIVE	DIRECT	DOWN	treatment: arsenite
hsa-miR-106b-5p	ACVR1B	3	PAR-CLIP	Functional MTI (Weak)	26701625	ENSG00000135503.8	1	-0.081	86	-0.081	90	HELA	Cervix	Cancer/Malignant	HITS-CLIP	POSITIVE	DIRECT	DOWN	Hela cells were treated with control shRNA.
hsa-miR-106b-5p	ACVR1B	3	PAR-CLIP	Functional MTI (Weak)	26701625	ENSG00000135503.8	1	-0.081	86	-0.081	90	HEK293	Kidney	Embryonic/Fetal	PAR-CLIP	POSITIVE	DIRECT	DOWN	mild MNase digestion
hsa-miR-106b-5p	ACVR1B	3	PAR-CLIP	Functional MTI (Weak)	26701625	ENSG00000135503.8	1	-0.081	86	-0.081	90	293S	Kidney		HITS-CLIP	POSITIVE	DIRECT	DOWN	no treatment (control)
hsa-miR-106b-5p	ACVR1B	3	PAR-CLIP	Functional MTI (Weak)	26701625	ENSG00000135503.8	1	-0.081	86	-0.081	90	293S	Kidney		HITS-CLIP	POSITIVE	DIRECT	DOWN	treatment:emetine
hsa-miR-106b-5p	ADAR	3	PAR-CLIP	Functional MTI (Weak)	21572407	ENSG00000160710.11	3	-0.03	77	-0.03	83	HEK293	Kidney	Embryonic/Fetal	PAR-CLIP	POSITIVE	DIRECT	DOWN	mild MNase digestion
hsa-miR-106b-5p	ADAR	3	PAR-CLIP	Functional MTI (Weak)	21572407	ENSG00000160710.11	3	-0.03	77	-0.03	83	BC1		Cancer/Malignant	PAR-CLIP	POSITIVE	DIRECT	DOWN
hsa-miR-106b-5p	ADAR	3	PAR-CLIP	Functional MTI (Weak)	23592263	ENSG00000160710.11	3	-0.03	77	-0.03	83	HEK293	Kidney	Embryonic/Fetal	PAR-CLIP	POSITIVE	DIRECT	DOWN	mild MNase digestion
hsa-miR-106b-5p	ADAR	3	PAR-CLIP	Functional MTI (Weak)	23592263	ENSG00000160710.11	3	-0.03	77	-0.03	83	BC1		Cancer/Malignant	PAR-CLIP	POSITIVE	DIRECT	DOWN
hsa-miR-106b-5p	AGFG2	3	HITS-CLIP	Functional MTI (Weak)	22473208	ENSG00000106351.8	3	-0.397	99	-0.397	99	HELA	Cervix	Cancer/Malignant	HITS-CLIP	POSITIVE	DIRECT	DOWN	Hela cells were treated with control shRNA.
hsa-miR-106b-5p	AGFG2	3	HITS-CLIP	Functional MTI (Weak)	22473208	ENSG00000106351.8	3	-0.397	99	-0.397	99	BT474	Mammary Gland	Cancer/Malignant	HITS-CLIP	POSITIVE	DIRECT	DOWN
hsa-miR-106b-5p	AGFG2	3	HITS-CLIP	Functional MTI (Weak)	22473208	ENSG00000106351.8	3	-0.397	99	-0.397	99	BCBL1	Bone Marrow	Cancer/Malignant	HITS-CLIP	POSITIVE	DIRECT	DOWN
hsa-miR-106b-5p	2001-08-01	3	HITS-CLIP	Functional MTI (Weak)	22473208	ENSG00000092847.6	2	-0.15	92	-0.15	94				Microarrays	POSITIVE	INDIRECT	DOWN
hsa-miR-106b-5p	2001-08-01	3	Microarray	Functional MTI (Weak)	17242205	ENSG00000092847.6	2	-0.15	92	-0.15	94				Microarrays	POSITIVE	INDIRECT	DOWN
hsa-miR-106b-5p	2001-08-01	3	CLASH	Functional MTI (Weak)	23622248	ENSG00000092847.6	1	-0.01	46	-0.009	65				Microarrays	POSITIVE	INDIRECT	DOWN
hsa-miR-106b-5p	2001-08-01	3	HITS-CLIP	Functional MTI (Weak)	22473208	ENSG00000092847.6	1	-0.01	46	-0.009	65				Microarrays	POSITIVE	INDIRECT	DOWN
hsa-miR-106b-5p	2001-08-01	3	CLASH	Functional MTI (Weak)	23622248	ENSG00000092847.6	2	-0.15	92	-0.15	94				Microarrays	POSITIVE	INDIRECT	DOWN
hsa-miR-106b-5p	2001-08-01	3	Microarray	Functional MTI (Weak)	17242205	ENSG00000092847.6	1	-0.01	46	-0.009	65				Microarrays	POSITIVE	INDIRECT	DOWN
hsa-miR-106b-5p	2003-08-01	3	PAR-CLIP	Functional MTI (Weak)	23446348	ENSG00000126070.14	2	-0.111	89	-0.056	87	HEK293	Kidney	Embryonic/Fetal	PAR-CLIP	POSITIVE	DIRECT	DOWN	mild MNase digestion
hsa-miR-106b-5p	2003-08-01	3	PAR-CLIP	Functional MTI (Weak)	23446348	ENSG00000126070.14	2	-0.111	89	-0.056	87	BC1		Cancer/Malignant	PAR-CLIP	POSITIVE	DIRECT	DOWN
hsa-miR-106b-5p	2003-08-01	3	PAR-CLIP	Functional MTI (Weak)	23446348	ENSG00000126070.14	1	-0.01	46	-0.005	60	HEK293	Kidney	Embryonic/Fetal	PAR-CLIP	POSITIVE	DIRECT	DOWN	mild MNase digestion
hsa-miR-106b-5p	2003-08-01	3	PAR-CLIP	Functional MTI (Weak)	23446348	ENSG00000126070.14	1	-0.01	46	-0.005	60	BC1		Cancer/Malignant	PAR-CLIP	POSITIVE	DIRECT	DOWN
hsa-miR-106b-5p	2003-08-01	3	PAR-CLIP	Functional MTI (Weak)	23446348	ENSG00000126070.14	2	-0.094	87	-0.048	86	HEK293	Kidney	Embryonic/Fetal	PAR-CLIP	POSITIVE	DIRECT	DOWN	mild MNase digestion
hsa-miR-106b-5p	2003-08-01	3	PAR-CLIP	Functional MTI (Weak)	23446348	ENSG00000126070.14	2	-0.094	87	-0.048	86	BC1		Cancer/Malignant	PAR-CLIP	POSITIVE	DIRECT	DOWN
hsa-miR-106b-5p	AKAP11	3	PAR-CLIP	Functional MTI (Weak)	23592263	ENSG00000023516.7	1	-0.017	57	-0.017	74	HEK293	Kidney	Embryonic/Fetal	PAR-CLIP	POSITIVE	DIRECT	DOWN	mild MNase digestion
hsa-miR-106b-5p	AKAP11	3	PAR-CLIP	Functional MTI (Weak)	23592263	ENSG00000023516.7	1	-0.017	57	-0.017	74				Microarrays	POSITIVE	INDIRECT	DOWN
hsa-miR-106b-5p	AKAP11	3	PAR-CLIP	Functional MTI (Weak)	23592263	ENSG00000023516.7	1	-0.017	57	-0.017	74	293S	Kidney		HITS-CLIP	POSITIVE	DIRECT	DOWN	treatment: arsenite
hsa-miR-106b-5p	AKAP11	3	PAR-CLIP	Functional MTI (Weak)	23592263	ENSG00000023516.7	1	-0.017	57	-0.017	74	HEK293	Kidney	Embryonic/Fetal	PAR-CLIP	POSITIVE	DIRECT	DOWN
hsa-miR-106b-5p	AKAP11	3	PAR-CLIP	Functional MTI (Weak)	23592263	ENSG00000023516.7	1	-0.017	57	-0.017	74	LCL35		Normal/Primary	PAR-CLIP	POSITIVE	DIRECT	DOWN
hsa-miR-106b-5p	AKAP11	3	PAR-CLIP	Functional MTI (Weak)	23592263	ENSG00000023516.7	1	-0.017	57	-0.017	74	HMSC	Bone Marrow	Stem/Progenitor	HITS-CLIP	POSITIVE	DIRECT	DOWN
hsa-miR-106b-5p	AKAP11	3	PAR-CLIP	Functional MTI (Weak)	23446348	ENSG00000023516.7	1	-0.017	57	-0.017	74	HEK293	Kidney	Embryonic/Fetal	PAR-CLIP	POSITIVE	DIRECT	DOWN	mild MNase digestion
hsa-miR-106b-5p	AKAP11	3	PAR-CLIP	Functional MTI (Weak)	23446348	ENSG00000023516.7	1	-0.017	57	-0.017	74				Microarrays	POSITIVE	INDIRECT	DOWN
hsa-miR-106b-5p	AKAP11	3	PAR-CLIP	Functional MTI (Weak)	23446348	ENSG00000023516.7	1	-0.017	57	-0.017	74	293S	Kidney		HITS-CLIP	POSITIVE	DIRECT	DOWN	treatment: arsenite
hsa-miR-106b-5p	AKAP11	3	PAR-CLIP	Functional MTI (Weak)	23446348	ENSG00000023516.7	1	-0.017	57	-0.017	74	HEK293	Kidney	Embryonic/Fetal	PAR-CLIP	POSITIVE	DIRECT	DOWN
hsa-miR-106b-5p	AKAP11	3	PAR-CLIP	Functional MTI (Weak)	23446348	ENSG00000023516.7	1	-0.017	57	-0.017	74	LCL35		Normal/Primary	PAR-CLIP	POSITIVE	DIRECT	DOWN
hsa-miR-106b-5p	AKAP11	3	PAR-CLIP	Functional MTI (Weak)	23446348	ENSG00000023516.7	1	-0.017	57	-0.017	74	HMSC	Bone Marrow	Stem/Progenitor	HITS-CLIP	POSITIVE	DIRECT	DOWN
hsa-miR-106b-5p	AKAP11	3	Microarray	Functional MTI (Weak)	17242205	ENSG00000023516.7	1	-0.017	57	-0.017	74	HEK293	Kidney	Embryonic/Fetal	PAR-CLIP	POSITIVE	DIRECT	DOWN	mild MNase digestion
hsa-miR-106b-5p	AKAP11	3	Microarray	Functional MTI (Weak)	17242205	ENSG00000023516.7	1	-0.017	57	-0.017	74				Microarrays	POSITIVE	INDIRECT	DOWN
hsa-miR-106b-5p	AKAP11	3	Microarray	Functional MTI (Weak)	17242205	ENSG00000023516.7	1	-0.017	57	-0.017	74	293S	Kidney		HITS-CLIP	POSITIVE	DIRECT	DOWN	treatment: arsenite
hsa-miR-106b-5p	AKAP11	3	Microarray	Functional MTI (Weak)	17242205	ENSG00000023516.7	1	-0.017	57	-0.017	74	HEK293	Kidney	Embryonic/Fetal	PAR-CLIP	POSITIVE	DIRECT	DOWN
hsa-miR-106b-5p	AKAP11	3	Microarray	Functional MTI (Weak)	17242205	ENSG00000023516.7	1	-0.017	57	-0.017	74	LCL35		Normal/Primary	PAR-CLIP	POSITIVE	DIRECT	DOWN
hsa-miR-106b-5p	AKAP11	3	Microarray	Functional MTI (Weak)	17242205	ENSG00000023516.7	1	-0.017	57	-0.017	74	HMSC	Bone Marrow	Stem/Progenitor	HITS-CLIP	POSITIVE	DIRECT	DOWN
hsa-miR-106b-5p	AKAP11	3	PAR-CLIP	Functional MTI (Weak)	22012620	ENSG00000023516.7	1	-0.017	57	-0.017	74	HEK293	Kidney	Embryonic/Fetal	PAR-CLIP	POSITIVE	DIRECT	DOWN	mild MNase digestion
hsa-miR-106b-5p	AKAP11	3	PAR-CLIP	Functional MTI (Weak)	22012620	ENSG00000023516.7	1	-0.017	57	-0.017	74				Microarrays	POSITIVE	INDIRECT	DOWN
hsa-miR-106b-5p	AKAP11	3	PAR-CLIP	Functional MTI (Weak)	22012620	ENSG00000023516.7	1	-0.017	57	-0.017	74	293S	Kidney		HITS-CLIP	POSITIVE	DIRECT	DOWN	treatment: arsenite
hsa-miR-106b-5p	AKAP11	3	PAR-CLIP	Functional MTI (Weak)	22012620	ENSG00000023516.7	1	-0.017	57	-0.017	74	HEK293	Kidney	Embryonic/Fetal	PAR-CLIP	POSITIVE	DIRECT	DOWN
hsa-miR-106b-5p	AKAP11	3	PAR-CLIP	Functional MTI (Weak)	22012620	ENSG00000023516.7	1	-0.017	57	-0.017	74	LCL35		Normal/Primary	PAR-CLIP	POSITIVE	DIRECT	DOWN
hsa-miR-106b-5p	AKAP11	3	PAR-CLIP	Functional MTI (Weak)	22012620	ENSG00000023516.7	1	-0.017	57	-0.017	74	HMSC	Bone Marrow	Stem/Progenitor	HITS-CLIP	POSITIVE	DIRECT	DOWN
hsa-miR-106b-5p	AKAP11	3	PAR-CLIP	Functional MTI (Weak)	20371350	ENSG00000023516.7	1	-0.017	57	-0.017	74	HEK293	Kidney	Embryonic/Fetal	PAR-CLIP	POSITIVE	DIRECT	DOWN	mild MNase digestion
hsa-miR-106b-5p	AKAP11	3	PAR-CLIP	Functional MTI (Weak)	20371350	ENSG00000023516.7	1	-0.017	57	-0.017	74				Microarrays	POSITIVE	INDIRECT	DOWN
hsa-miR-106b-5p	AKAP11	3	PAR-CLIP	Functional MTI (Weak)	20371350	ENSG00000023516.7	1	-0.017	57	-0.017	74	293S	Kidney		HITS-CLIP	POSITIVE	DIRECT	DOWN	treatment: arsenite
hsa-miR-106b-5p	AKAP11	3	PAR-CLIP	Functional MTI (Weak)	20371350	ENSG00000023516.7	1	-0.017	57	-0.017	74	HEK293	Kidney	Embryonic/Fetal	PAR-CLIP	POSITIVE	DIRECT	DOWN
hsa-miR-106b-5p	AKAP11	3	PAR-CLIP	Functional MTI (Weak)	20371350	ENSG00000023516.7	1	-0.017	57	-0.017	74	LCL35		Normal/Primary	PAR-CLIP	POSITIVE	DIRECT	DOWN
hsa-miR-106b-5p	AKAP11	3	PAR-CLIP	Functional MTI (Weak)	20371350	ENSG00000023516.7	1	-0.017	57	-0.017	74	HMSC	Bone Marrow	Stem/Progenitor	HITS-CLIP	POSITIVE	DIRECT	DOWN
hsa-miR-106b-5p	AKAP11	3	PAR-CLIP	Functional MTI (Weak)	26701625	ENSG00000023516.7	1	-0.017	57	-0.017	74	HEK293	Kidney	Embryonic/Fetal	PAR-CLIP	POSITIVE	DIRECT	DOWN	mild MNase digestion
hsa-miR-106b-5p	AKAP11	3	PAR-CLIP	Functional MTI (Weak)	26701625	ENSG00000023516.7	1	-0.017	57	-0.017	74				Microarrays	POSITIVE	INDIRECT	DOWN
hsa-miR-106b-5p	AKAP11	3	PAR-CLIP	Functional MTI (Weak)	26701625	ENSG00000023516.7	1	-0.017	57	-0.017	74	293S	Kidney		HITS-CLIP	POSITIVE	DIRECT	DOWN	treatment: arsenite
hsa-miR-106b-5p	AKAP11	3	PAR-CLIP	Functional MTI (Weak)	26701625	ENSG00000023516.7	1	-0.017	57	-0.017	74	HEK293	Kidney	Embryonic/Fetal	PAR-CLIP	POSITIVE	DIRECT	DOWN
hsa-miR-106b-5p	AKAP11	3	PAR-CLIP	Functional MTI (Weak)	26701625	ENSG00000023516.7	1	-0.017	57	-0.017	74	LCL35		Normal/Primary	PAR-CLIP	POSITIVE	DIRECT	DOWN
hsa-miR-106b-5p	AKAP11	3	PAR-CLIP	Functional MTI (Weak)	26701625	ENSG00000023516.7	1	-0.017	57	-0.017	74	HMSC	Bone Marrow	Stem/Progenitor	HITS-CLIP	POSITIVE	DIRECT	DOWN
hsa-miR-106b-5p	AKAP11	3	PAR-CLIP	Functional MTI (Weak)	24398324	ENSG00000023516.7	1	-0.017	57	-0.017	74	HEK293	Kidney	Embryonic/Fetal	PAR-CLIP	POSITIVE	DIRECT	DOWN	mild MNase digestion
hsa-miR-106b-5p	AKAP11	3	PAR-CLIP	Functional MTI (Weak)	24398324	ENSG00000023516.7	1	-0.017	57	-0.017	74				Microarrays	POSITIVE	INDIRECT	DOWN
hsa-miR-106b-5p	AKAP11	3	PAR-CLIP	Functional MTI (Weak)	24398324	ENSG00000023516.7	1	-0.017	57	-0.017	74	293S	Kidney		HITS-CLIP	POSITIVE	DIRECT	DOWN	treatment: arsenite
hsa-miR-106b-5p	AKAP11	3	PAR-CLIP	Functional MTI (Weak)	24398324	ENSG00000023516.7	1	-0.017	57	-0.017	74	HEK293	Kidney	Embryonic/Fetal	PAR-CLIP	POSITIVE	DIRECT	DOWN
hsa-miR-106b-5p	AKAP11	3	PAR-CLIP	Functional MTI (Weak)	24398324	ENSG00000023516.7	1	-0.017	57	-0.017	74	LCL35		Normal/Primary	PAR-CLIP	POSITIVE	DIRECT	DOWN
hsa-miR-106b-5p	AKAP11	3	PAR-CLIP	Functional MTI (Weak)	24398324	ENSG00000023516.7	1	-0.017	57	-0.017	74	HMSC	Bone Marrow	Stem/Progenitor	HITS-CLIP	POSITIVE	DIRECT	DOWN
hsa-miR-106b-5p	AKAP11	3	PAR-CLIP//HITS-CLIP	Functional MTI (Weak)	21572407	ENSG00000023516.7	1	-0.017	57	-0.017	74	HEK293	Kidney	Embryonic/Fetal	PAR-CLIP	POSITIVE	DIRECT	DOWN	mild MNase digestion
hsa-miR-106b-5p	AKAP11	3	PAR-CLIP//HITS-CLIP	Functional MTI (Weak)	21572407	ENSG00000023516.7	1	-0.017	57	-0.017	74				Microarrays	POSITIVE	INDIRECT	DOWN
hsa-miR-106b-5p	AKAP11	3	PAR-CLIP//HITS-CLIP	Functional MTI (Weak)	21572407	ENSG00000023516.7	1	-0.017	57	-0.017	74	293S	Kidney		HITS-CLIP	POSITIVE	DIRECT	DOWN	treatment: arsenite
hsa-miR-106b-5p	AKAP11	3	PAR-CLIP//HITS-CLIP	Functional MTI (Weak)	21572407	ENSG00000023516.7	1	-0.017	57	-0.017	74	HEK293	Kidney	Embryonic/Fetal	PAR-CLIP	POSITIVE	DIRECT	DOWN
hsa-miR-106b-5p	AKAP11	3	PAR-CLIP//HITS-CLIP	Functional MTI (Weak)	21572407	ENSG00000023516.7	1	-0.017	57	-0.017	74	LCL35		Normal/Primary	PAR-CLIP	POSITIVE	DIRECT	DOWN
hsa-miR-106b-5p	AKAP11	3	PAR-CLIP//HITS-CLIP	Functional MTI (Weak)	21572407	ENSG00000023516.7	1	-0.017	57	-0.017	74	HMSC	Bone Marrow	Stem/Progenitor	HITS-CLIP	POSITIVE	DIRECT	DOWN
hsa-miR-106b-5p	AKTIP	3	HITS-CLIP	Functional MTI (Weak)	22473208	ENSG00000166971.12	2	-0.184	94	-0.184	95	BETA Cells	Pancreas	Normal/Primary	HITS-CLIP	POSITIVE	DIRECT	DOWN
hsa-miR-106b-5p	AKTIP	3	HITS-CLIP	Functional MTI (Weak)	22473208	ENSG00000166971.12	2	-0.184	94	-0.184	95	BT474	Mammary Gland	Cancer/Malignant	HITS-CLIP	POSITIVE	DIRECT	DOWN
hsa-miR-106b-5p	AKTIP	3	HITS-CLIP	Functional MTI (Weak)	22473208	ENSG00000166971.12	2	-0.259	97	-0.259	97	BETA Cells	Pancreas	Normal/Primary	HITS-CLIP	POSITIVE	DIRECT	DOWN
hsa-miR-106b-5p	AKTIP	3	HITS-CLIP	Functional MTI (Weak)	22473208	ENSG00000166971.12	2	-0.259	97	-0.259	97	BT474	Mammary Gland	Cancer/Malignant	HITS-CLIP	POSITIVE	DIRECT	DOWN
hsa-miR-106b-5p	ANKFY1	3	CLASH	Functional MTI (Weak)	23622248	ENSG00000185722.12	2	-0.116	89	-0.115	92	BC1		Cancer/Malignant	PAR-CLIP	POSITIVE	DIRECT	DOWN
hsa-miR-106b-5p	ANKFY1	3	CLASH	Functional MTI (Weak)	23622248	ENSG00000185722.12	2	-0.116	89	-0.115	92	HEK293	Kidney	Embryonic/Fetal	PAR-CLIP	POSITIVE	DIRECT	DOWN	mild MNase digestion
hsa-miR-106b-5p	ANKFY1	3	CLASH	Functional MTI (Weak)	23622248	ENSG00000185722.12	2	-0.116	89	-0.115	92	FLPIN_TREX_293	Kidney	Normal/Primary	CLASH	POSITIVE	DIRECT	DOWN
hsa-miR-106b-5p	ANKFY1	3	HITS-CLIP	Functional MTI (Weak)	22473208	ENSG00000185722.12	2	-0.134	90	-0.133	93	BC1		Cancer/Malignant	PAR-CLIP	POSITIVE	DIRECT	DOWN
hsa-miR-106b-5p	ANKFY1	3	HITS-CLIP	Functional MTI (Weak)	22473208	ENSG00000185722.12	2	-0.134	90	-0.133	93	HEK293	Kidney	Embryonic/Fetal	PAR-CLIP	POSITIVE	DIRECT	DOWN	mild MNase digestion
hsa-miR-106b-5p	ANKFY1	3	HITS-CLIP	Functional MTI (Weak)	22473208	ENSG00000185722.12	2	-0.134	90	-0.133	93	FLPIN_TREX_293	Kidney	Normal/Primary	CLASH	POSITIVE	DIRECT	DOWN
hsa-miR-106b-5p	ANKFY1	3	CLASH	Functional MTI (Weak)	23622248	ENSG00000185722.12	2	-0.134	90	-0.133	93	BC1		Cancer/Malignant	PAR-CLIP	POSITIVE	DIRECT	DOWN
hsa-miR-106b-5p	ANKFY1	3	CLASH	Functional MTI (Weak)	23622248	ENSG00000185722.12	2	-0.134	90	-0.133	93	HEK293	Kidney	Embryonic/Fetal	PAR-CLIP	POSITIVE	DIRECT	DOWN	mild MNase digestion
hsa-miR-106b-5p	ANKFY1	3	CLASH	Functional MTI (Weak)	23622248	ENSG00000185722.12	2	-0.134	90	-0.133	93	FLPIN_TREX_293	Kidney	Normal/Primary	CLASH	POSITIVE	DIRECT	DOWN
hsa-miR-106b-5p	ANKFY1	3	HITS-CLIP	Functional MTI (Weak)	22473208	ENSG00000185722.12	2	-0.116	89	-0.115	92	BC1		Cancer/Malignant	PAR-CLIP	POSITIVE	DIRECT	DOWN
hsa-miR-106b-5p	ANKFY1	3	HITS-CLIP	Functional MTI (Weak)	22473208	ENSG00000185722.12	2	-0.116	89	-0.115	92	HEK293	Kidney	Embryonic/Fetal	PAR-CLIP	POSITIVE	DIRECT	DOWN	mild MNase digestion
hsa-miR-106b-5p	ANKFY1	3	HITS-CLIP	Functional MTI (Weak)	22473208	ENSG00000185722.12	2	-0.116	89	-0.115	92	FLPIN_TREX_293	Kidney	Normal/Primary	CLASH	POSITIVE	DIRECT	DOWN
hsa-miR-106b-5p	ANKIB1	3	HITS-CLIP	Functional MTI (Weak)	22473208	ENSG00000001629.5	1	-0.01	46	-0.01	67	LCL35		Normal/Primary	PAR-CLIP	POSITIVE	DIRECT	DOWN
hsa-miR-106b-5p	ANKIB1	3	HITS-CLIP	Functional MTI (Weak)	22473208	ENSG00000001629.5	1	-0.01	46	-0.01	67	BC3		Cancer/Malignant	PAR-CLIP	POSITIVE	DIRECT	DOWN
hsa-miR-106b-5p	ANKIB1	3	HITS-CLIP	Functional MTI (Weak)	22473208	ENSG00000001629.5	1	-0.01	46	-0.01	67	BC1		Cancer/Malignant	PAR-CLIP	POSITIVE	DIRECT	DOWN
hsa-miR-106b-5p	ANKIB1	3	HITS-CLIP	Functional MTI (Weak)	22473208	ENSG00000001629.5	1	-0.01	46	-0.01	67	HEK293	Kidney	Embryonic/Fetal	PAR-CLIP	POSITIVE	DIRECT	DOWN	mild MNase digestion
hsa-miR-106b-5p	ANKIB1	3	HITS-CLIP	Functional MTI (Weak)	22473208	ENSG00000001629.5	1	-0.01	46	-0.01	67	BETA Cells	Pancreas	Normal/Primary	HITS-CLIP	POSITIVE	DIRECT	DOWN
hsa-miR-106b-5p	ANKIB1	3	HITS-CLIP	Functional MTI (Weak)	22473208	ENSG00000001629.5	1	-0.01	46	-0.004	58	LCL35		Normal/Primary	PAR-CLIP	POSITIVE	DIRECT	DOWN
hsa-miR-106b-5p	ANKIB1	3	HITS-CLIP	Functional MTI (Weak)	22473208	ENSG00000001629.5	1	-0.01	46	-0.004	58	BC3		Cancer/Malignant	PAR-CLIP	POSITIVE	DIRECT	DOWN
hsa-miR-106b-5p	ANKIB1	3	HITS-CLIP	Functional MTI (Weak)	22473208	ENSG00000001629.5	1	-0.01	46	-0.004	58	BC1		Cancer/Malignant	PAR-CLIP	POSITIVE	DIRECT	DOWN
hsa-miR-106b-5p	ANKIB1	3	HITS-CLIP	Functional MTI (Weak)	22473208	ENSG00000001629.5	1	-0.01	46	-0.004	58	HEK293	Kidney	Embryonic/Fetal	PAR-CLIP	POSITIVE	DIRECT	DOWN	mild MNase digestion
hsa-miR-106b-5p	ANKIB1	3	HITS-CLIP	Functional MTI (Weak)	22473208	ENSG00000001629.5	1	-0.01	46	-0.004	58	BETA Cells	Pancreas	Normal/Primary	HITS-CLIP	POSITIVE	DIRECT	DOWN
hsa-miR-106b-5p	ANKIB1	3	HITS-CLIP	Functional MTI (Weak)	22473208	ENSG00000001629.5	2	-0.25	96	-0.082	90	LCL35		Normal/Primary	PAR-CLIP	POSITIVE	DIRECT	DOWN
hsa-miR-106b-5p	ANKIB1	3	HITS-CLIP	Functional MTI (Weak)	22473208	ENSG00000001629.5	2	-0.25	96	-0.082	90	BC3		Cancer/Malignant	PAR-CLIP	POSITIVE	DIRECT	DOWN
hsa-miR-106b-5p	ANKIB1	3	HITS-CLIP	Functional MTI (Weak)	22473208	ENSG00000001629.5	2	-0.25	96	-0.082	90	BC1		Cancer/Malignant	PAR-CLIP	POSITIVE	DIRECT	DOWN
hsa-miR-106b-5p	ANKIB1	3	HITS-CLIP	Functional MTI (Weak)	22473208	ENSG00000001629.5	2	-0.25	96	-0.082	90	HEK293	Kidney	Embryonic/Fetal	PAR-CLIP	POSITIVE	DIRECT	DOWN	mild MNase digestion
hsa-miR-106b-5p	ANKIB1	3	HITS-CLIP	Functional MTI (Weak)	22473208	ENSG00000001629.5	2	-0.25	96	-0.082	90	BETA Cells	Pancreas	Normal/Primary	HITS-CLIP	POSITIVE	DIRECT	DOWN
hsa-miR-106b-5p	ANKRD12	3	HITS-CLIP	Functional MTI (Weak)	22473208	ENSG00000101745.11	2	-0.169	93	-0.134	93	HEK293	Kidney	Embryonic/Fetal	PAR-CLIP	POSITIVE	DIRECT	DOWN	mild MNase digestion
hsa-miR-106b-5p	ANKRD13C	3	HITS-CLIP	Functional MTI (Weak)	22473208	ENSG00000118454.8	3	-0.505	99	-0.193	96	293S	Kidney		HITS-CLIP	POSITIVE	DIRECT	DOWN	treatment: arsenite
hsa-miR-106b-5p	ANKRD13C	3	HITS-CLIP	Functional MTI (Weak)	22473208	ENSG00000118454.8	3	-0.505	99	-0.193	96	HEK293	Kidney	Embryonic/Fetal	PAR-CLIP	POSITIVE	DIRECT	DOWN	mild MNase digestion
hsa-miR-106b-5p	ANKRD13C	3	HITS-CLIP	Functional MTI (Weak)	22473208	ENSG00000118454.8	3	-0.505	99	-0.193	96	293S	Kidney		HITS-CLIP	POSITIVE	DIRECT	DOWN	treatment:hippuristanol
hsa-miR-106b-5p	ANKRD50	3	PAR-CLIP	Functional MTI (Weak)	23592263	ENSG00000151458.7	2	-0.1	88	-0.059	88	BC1		Cancer/Malignant	PAR-CLIP	POSITIVE	DIRECT	DOWN
hsa-miR-106b-5p	ANKRD50	3	PAR-CLIP	Functional MTI (Weak)	23592263	ENSG00000151458.7	2	-0.3	98	-0.3	98	BC1		Cancer/Malignant	PAR-CLIP	POSITIVE	DIRECT	DOWN
hsa-miR-106b-5p	ANKRD52	3	HITS-CLIP	Functional MTI (Weak)	22473208	ENSG00000139645.9	2	-0.149	92	-0.148	94	HELA	Cervix	Cancer/Malignant	HITS-CLIP	POSITIVE	DIRECT	DOWN	Hela cells were treated with control shRNA.
hsa-miR-106b-5p	ANKRD52	3	HITS-CLIP	Functional MTI (Weak)	22473208	ENSG00000139645.9	2	-0.149	92	-0.148	94	BC1		Cancer/Malignant	PAR-CLIP	POSITIVE	DIRECT	DOWN
hsa-miR-106b-5p	ANKRD52	3	HITS-CLIP	Functional MTI (Weak)	22473208	ENSG00000139645.9	2	-0.149	92	-0.148	94	LCL35		Normal/Primary	PAR-CLIP	POSITIVE	DIRECT	DOWN
hsa-miR-106b-5p	ANKRD52	3	HITS-CLIP	Functional MTI (Weak)	22473208	ENSG00000139645.9	3	-0.059	83	-0.059	88	HELA	Cervix	Cancer/Malignant	HITS-CLIP	POSITIVE	DIRECT	DOWN	Hela cells were treated with control shRNA.
hsa-miR-106b-5p	ANKRD52	3	HITS-CLIP	Functional MTI (Weak)	22473208	ENSG00000139645.9	3	-0.059	83	-0.059	88	BC1		Cancer/Malignant	PAR-CLIP	POSITIVE	DIRECT	DOWN
hsa-miR-106b-5p	ANKRD52	3	HITS-CLIP	Functional MTI (Weak)	22473208	ENSG00000139645.9	3	-0.059	83	-0.059	88	LCL35		Normal/Primary	PAR-CLIP	POSITIVE	DIRECT	DOWN
hsa-miR-106b-5p	ANKRD52	3	PAR-CLIP	Functional MTI (Weak)	23446348	ENSG00000139645.9	3	-0.14	91	-0.14	93	HELA	Cervix	Cancer/Malignant	HITS-CLIP	POSITIVE	DIRECT	DOWN	Hela cells were treated with control shRNA.
hsa-miR-106b-5p	ANKRD52	3	PAR-CLIP	Functional MTI (Weak)	23446348	ENSG00000139645.9	3	-0.14	91	-0.14	93	BC1		Cancer/Malignant	PAR-CLIP	POSITIVE	DIRECT	DOWN
hsa-miR-106b-5p	ANKRD52	3	PAR-CLIP	Functional MTI (Weak)	23446348	ENSG00000139645.9	3	-0.14	91	-0.14	93	LCL35		Normal/Primary	PAR-CLIP	POSITIVE	DIRECT	DOWN
hsa-miR-106b-5p	ANKRD52	3	PAR-CLIP	Functional MTI (Weak)	23446348	ENSG00000139645.9	2	-0.149	92	-0.148	94	HELA	Cervix	Cancer/Malignant	HITS-CLIP	POSITIVE	DIRECT	DOWN	Hela cells were treated with control shRNA.
hsa-miR-106b-5p	ANKRD52	3	PAR-CLIP	Functional MTI (Weak)	23446348	ENSG00000139645.9	2	-0.149	92	-0.148	94	BC1		Cancer/Malignant	PAR-CLIP	POSITIVE	DIRECT	DOWN
hsa-miR-106b-5p	ANKRD52	3	PAR-CLIP	Functional MTI (Weak)	23446348	ENSG00000139645.9	2	-0.149	92	-0.148	94	LCL35		Normal/Primary	PAR-CLIP	POSITIVE	DIRECT	DOWN
hsa-miR-106b-5p	ANKRD52	3	HITS-CLIP	Functional MTI (Weak)	22473208	ENSG00000139645.9	3	-0.14	91	-0.14	93	HELA	Cervix	Cancer/Malignant	HITS-CLIP	POSITIVE	DIRECT	DOWN	Hela cells were treated with control shRNA.
hsa-miR-106b-5p	ANKRD52	3	HITS-CLIP	Functional MTI (Weak)	22473208	ENSG00000139645.9	3	-0.14	91	-0.14	93	BC1		Cancer/Malignant	PAR-CLIP	POSITIVE	DIRECT	DOWN
hsa-miR-106b-5p	ANKRD52	3	HITS-CLIP	Functional MTI (Weak)	22473208	ENSG00000139645.9	3	-0.14	91	-0.14	93	LCL35		Normal/Primary	PAR-CLIP	POSITIVE	DIRECT	DOWN
hsa-miR-106b-5p	ANKRD52	3	PAR-CLIP	Functional MTI (Weak)	23446348	ENSG00000139645.9	3	-0.059	83	-0.059	88	HELA	Cervix	Cancer/Malignant	HITS-CLIP	POSITIVE	DIRECT	DOWN	Hela cells were treated with control shRNA.
hsa-miR-106b-5p	ANKRD52	3	PAR-CLIP	Functional MTI (Weak)	23446348	ENSG00000139645.9	3	-0.059	83	-0.059	88	BC1		Cancer/Malignant	PAR-CLIP	POSITIVE	DIRECT	DOWN
hsa-miR-106b-5p	ANKRD52	3	PAR-CLIP	Functional MTI (Weak)	23446348	ENSG00000139645.9	3	-0.059	83	-0.059	88	LCL35		Normal/Primary	PAR-CLIP	POSITIVE	DIRECT	DOWN
hsa-miR-106b-5p	AP2B1	3	CLASH	Functional MTI (Weak)	23622248	ENSG00000006125.12	3	-0.246	96	-0.033	84	HEK293	Kidney	Embryonic/Fetal	PAR-CLIP	POSITIVE	DIRECT	DOWN	mild MNase digestion
hsa-miR-106b-5p	APP	3	Luciferase reporter assay//Western blot	Functional MTI	19110058	ENSG00000142192.16	2	-0.245	96	-0.241	97	293S	Kidney		HITS-CLIP	POSITIVE	DIRECT	DOWN	treatment: arsenite
hsa-miR-106b-5p	APP	3	Luciferase reporter assay//Western blot	Functional MTI	19110058	ENSG00000142192.16	2	-0.245	96	-0.241	97	293S	Kidney		HITS-CLIP	POSITIVE	DIRECT	DOWN	no treatment (control)
hsa-miR-106b-5p	APP	3	Luciferase reporter assay//Western blot	Functional MTI	19110058	ENSG00000142192.16	2	-0.245	96	-0.241	97	HEK293	Kidney	Embryonic/Fetal	PAR-CLIP	POSITIVE	DIRECT	DOWN	mild MNase digestion
hsa-miR-106b-5p	APP	3	Luciferase reporter assay//Western blot	Functional MTI	19110058	ENSG00000142192.16	2	-0.245	96	-0.241	97	HMSC	Bone Marrow	Stem/Progenitor	HITS-CLIP	POSITIVE	DIRECT	DOWN
hsa-miR-106b-5p	APP	3	Luciferase reporter assay//Western blot	Functional MTI	19110058	ENSG00000142192.16	2	-0.245	96	-0.241	97	HELA	Cervix	Cancer/Malignant	HITS-CLIP	POSITIVE	DIRECT	DOWN	Hela cells were treated with control shRNA.
hsa-miR-106b-5p	ARAP2	3	HITS-CLIP	Functional MTI (Weak)	22473208	ENSG00000047365.7	2	-0.216	95	-0.216	96	293S	Kidney		HITS-CLIP	POSITIVE	DIRECT	DOWN	treatment: arsenite
hsa-miR-106b-5p	ARHGAP1	3	PAR-CLIP	Functional MTI (Weak)	21572407	ENSG00000175220.7	2	-0.339	98	-0.338	99	HEK293	Kidney	Embryonic/Fetal	PAR-CLIP	POSITIVE	DIRECT	DOWN	mild MNase digestion
hsa-miR-106b-5p	ARHGAP1	3	PAR-CLIP	Functional MTI (Weak)	21572407	ENSG00000175220.7	2	-0.339	98	-0.338	99	BT474	Mammary Gland	Cancer/Malignant	HITS-CLIP	POSITIVE	DIRECT	DOWN
hsa-miR-106b-5p	ARHGAP1	3	PAR-CLIP	Functional MTI (Weak)	20371350	ENSG00000175220.7	2	-0.339	98	-0.338	99	HEK293	Kidney	Embryonic/Fetal	PAR-CLIP	POSITIVE	DIRECT	DOWN	mild MNase digestion
hsa-miR-106b-5p	ARHGAP1	3	PAR-CLIP	Functional MTI (Weak)	20371350	ENSG00000175220.7	2	-0.339	98	-0.338	99	BT474	Mammary Gland	Cancer/Malignant	HITS-CLIP	POSITIVE	DIRECT	DOWN
hsa-miR-106b-5p	ARHGAP1	3	PAR-CLIP	Functional MTI (Weak)	23592263	ENSG00000175220.7	2	-0.339	98	-0.338	99	HEK293	Kidney	Embryonic/Fetal	PAR-CLIP	POSITIVE	DIRECT	DOWN	mild MNase digestion
hsa-miR-106b-5p	ARHGAP1	3	PAR-CLIP	Functional MTI (Weak)	23592263	ENSG00000175220.7	2	-0.339	98	-0.338	99	BT474	Mammary Gland	Cancer/Malignant	HITS-CLIP	POSITIVE	DIRECT	DOWN
hsa-miR-106b-5p	ARHGAP1	3	HITS-CLIP	Functional MTI (Weak)	22473208	ENSG00000175220.7	2	-0.339	98	-0.338	99	HEK293	Kidney	Embryonic/Fetal	PAR-CLIP	POSITIVE	DIRECT	DOWN	mild MNase digestion
hsa-miR-106b-5p	ARHGAP1	3	HITS-CLIP	Functional MTI (Weak)	22473208	ENSG00000175220.7	2	-0.339	98	-0.338	99	BT474	Mammary Gland	Cancer/Malignant	HITS-CLIP	POSITIVE	DIRECT	DOWN
hsa-miR-106b-5p	ARHGAP12	3	PAR-CLIP	Functional MTI (Weak)	20371350	ENSG00000165322.13	2	-0.269	97	-0.269	98	293S	Kidney		HITS-CLIP	POSITIVE	DIRECT	DOWN	treatment: arsenite
hsa-miR-106b-5p	ARHGAP12	3	PAR-CLIP	Functional MTI (Weak)	20371350	ENSG00000165322.13	2	-0.269	97	-0.269	98	HEK293	Kidney	Embryonic/Fetal	PAR-CLIP	POSITIVE	DIRECT	DOWN	mild MNase digestion
hsa-miR-106b-5p	ARHGAP12	3	PAR-CLIP	Functional MTI (Weak)	20371350	ENSG00000165322.13	2	-0.242	96	-0.242	97	293S	Kidney		HITS-CLIP	POSITIVE	DIRECT	DOWN	treatment: arsenite
hsa-miR-106b-5p	ARHGAP12	3	PAR-CLIP	Functional MTI (Weak)	20371350	ENSG00000165322.13	2	-0.242	96	-0.242	97	HEK293	Kidney	Embryonic/Fetal	PAR-CLIP	POSITIVE	DIRECT	DOWN	mild MNase digestion
hsa-miR-106b-5p	ARHGAP12	3	PAR-CLIP	Functional MTI (Weak)	21572407	ENSG00000165322.13	2	-0.242	96	-0.242	97	293S	Kidney		HITS-CLIP	POSITIVE	DIRECT	DOWN	treatment: arsenite
hsa-miR-106b-5p	ARHGAP12	3	PAR-CLIP	Functional MTI (Weak)	21572407	ENSG00000165322.13	2	-0.242	96	-0.242	97	HEK293	Kidney	Embryonic/Fetal	PAR-CLIP	POSITIVE	DIRECT	DOWN	mild MNase digestion
hsa-miR-106b-5p	ARHGAP12	3	PAR-CLIP	Functional MTI (Weak)	21572407	ENSG00000165322.13	2	-0.269	97	-0.269	98	293S	Kidney		HITS-CLIP	POSITIVE	DIRECT	DOWN	treatment: arsenite
hsa-miR-106b-5p	ARHGAP12	3	PAR-CLIP	Functional MTI (Weak)	21572407	ENSG00000165322.13	2	-0.269	97	-0.269	98	HEK293	Kidney	Embryonic/Fetal	PAR-CLIP	POSITIVE	DIRECT	DOWN	mild MNase digestion
hsa-miR-106b-5p	ARHGAP12	3	HITS-CLIP	Functional MTI (Weak)	22473208	ENSG00000165322.13	2	-0.269	97	-0.269	98	293S	Kidney		HITS-CLIP	POSITIVE	DIRECT	DOWN	treatment: arsenite
hsa-miR-106b-5p	ARHGAP12	3	HITS-CLIP	Functional MTI (Weak)	22473208	ENSG00000165322.13	2	-0.269	97	-0.269	98	HEK293	Kidney	Embryonic/Fetal	PAR-CLIP	POSITIVE	DIRECT	DOWN	mild MNase digestion
hsa-miR-106b-5p	ARHGAP12	3	HITS-CLIP	Functional MTI (Weak)	22473208	ENSG00000165322.13	2	-0.242	96	-0.242	97	293S	Kidney		HITS-CLIP	POSITIVE	DIRECT	DOWN	treatment: arsenite
hsa-miR-106b-5p	ARHGAP12	3	HITS-CLIP	Functional MTI (Weak)	22473208	ENSG00000165322.13	2	-0.242	96	-0.242	97	HEK293	Kidney	Embryonic/Fetal	PAR-CLIP	POSITIVE	DIRECT	DOWN	mild MNase digestion
hsa-miR-106b-5p	ARHGAP35	3	HITS-CLIP	Functional MTI (Weak)	22473208	ENSG00000160007.13	3	-0.03	77	-0.03	83	293S	Kidney		HITS-CLIP	POSITIVE	DIRECT	DOWN	treatment: arsenite
hsa-miR-106b-5p	ARHGAP35	3	HITS-CLIP	Functional MTI (Weak)	22473208	ENSG00000160007.13	3	-0.03	77	-0.03	83	HEK293	Kidney	Embryonic/Fetal	PAR-CLIP	POSITIVE	DIRECT	DOWN	mild MNase digestion
hsa-miR-106b-5p	ARID4B	3	PAR-CLIP	Functional MTI (Weak)	23592263	ENSG00000054267.16	2	-0.241	96	-0.241	97	293S	Kidney		HITS-CLIP	POSITIVE	DIRECT	DOWN	treatment: arsenite
hsa-miR-106b-5p	ARID4B	3	PAR-CLIP	Functional MTI (Weak)	23592263	ENSG00000054267.16	2	-0.241	96	-0.241	97	HEK293	Kidney	Embryonic/Fetal	PAR-CLIP	POSITIVE	DIRECT	DOWN	mild MNase digestion
hsa-miR-106b-5p	ARID4B	3	PAR-CLIP	Functional MTI (Weak)	23592263	ENSG00000054267.16	2	-0.241	96	-0.241	97	BT474	Mammary Gland	Cancer/Malignant	HITS-CLIP	POSITIVE	DIRECT	DOWN
hsa-miR-106b-5p	ARID4B	3	PAR-CLIP	Functional MTI (Weak)	21572407	ENSG00000054267.16	2	-0.241	96	-0.241	97	293S	Kidney		HITS-CLIP	POSITIVE	DIRECT	DOWN	treatment: arsenite
hsa-miR-106b-5p	ARID4B	3	PAR-CLIP	Functional MTI (Weak)	21572407	ENSG00000054267.16	2	-0.241	96	-0.241	97	HEK293	Kidney	Embryonic/Fetal	PAR-CLIP	POSITIVE	DIRECT	DOWN	mild MNase digestion
hsa-miR-106b-5p	ARID4B	3	PAR-CLIP	Functional MTI (Weak)	21572407	ENSG00000054267.16	2	-0.241	96	-0.241	97	BT474	Mammary Gland	Cancer/Malignant	HITS-CLIP	POSITIVE	DIRECT	DOWN
hsa-miR-106b-5p	ARID4B	3	PAR-CLIP	Functional MTI (Weak)	21572407	ENSG00000054267.16	2	-0.29	98	-0.29	98	293S	Kidney		HITS-CLIP	POSITIVE	DIRECT	DOWN	treatment: arsenite
hsa-miR-106b-5p	ARID4B	3	PAR-CLIP	Functional MTI (Weak)	21572407	ENSG00000054267.16	2	-0.29	98	-0.29	98	HEK293	Kidney	Embryonic/Fetal	PAR-CLIP	POSITIVE	DIRECT	DOWN	mild MNase digestion
hsa-miR-106b-5p	ARID4B	3	PAR-CLIP	Functional MTI (Weak)	21572407	ENSG00000054267.16	2	-0.29	98	-0.29	98	BT474	Mammary Gland	Cancer/Malignant	HITS-CLIP	POSITIVE	DIRECT	DOWN
hsa-miR-106b-5p	ARID4B	3	PAR-CLIP	Functional MTI (Weak)	23592263	ENSG00000054267.16	2	-0.29	98	-0.29	98	293S	Kidney		HITS-CLIP	POSITIVE	DIRECT	DOWN	treatment: arsenite
hsa-miR-106b-5p	ARID4B	3	PAR-CLIP	Functional MTI (Weak)	23592263	ENSG00000054267.16	2	-0.29	98	-0.29	98	HEK293	Kidney	Embryonic/Fetal	PAR-CLIP	POSITIVE	DIRECT	DOWN	mild MNase digestion
hsa-miR-106b-5p	ARID4B	3	PAR-CLIP	Functional MTI (Weak)	23592263	ENSG00000054267.16	2	-0.29	98	-0.29	98	BT474	Mammary Gland	Cancer/Malignant	HITS-CLIP	POSITIVE	DIRECT	DOWN
hsa-miR-106b-5p	ARID4B	3	HITS-CLIP	Functional MTI (Weak)	22473208	ENSG00000054267.16	2	-0.29	98	-0.29	98	293S	Kidney		HITS-CLIP	POSITIVE	DIRECT	DOWN	treatment: arsenite
hsa-miR-106b-5p	ARID4B	3	HITS-CLIP	Functional MTI (Weak)	22473208	ENSG00000054267.16	2	-0.29	98	-0.29	98	HEK293	Kidney	Embryonic/Fetal	PAR-CLIP	POSITIVE	DIRECT	DOWN	mild MNase digestion
hsa-miR-106b-5p	ARID4B	3	HITS-CLIP	Functional MTI (Weak)	22473208	ENSG00000054267.16	2	-0.29	98	-0.29	98	BT474	Mammary Gland	Cancer/Malignant	HITS-CLIP	POSITIVE	DIRECT	DOWN
hsa-miR-106b-5p	ARID4B	3	HITS-CLIP	Functional MTI (Weak)	22473208	ENSG00000054267.16	2	-0.241	96	-0.241	97	293S	Kidney		HITS-CLIP	POSITIVE	DIRECT	DOWN	treatment: arsenite
hsa-miR-106b-5p	ARID4B	3	HITS-CLIP	Functional MTI (Weak)	22473208	ENSG00000054267.16	2	-0.241	96	-0.241	97	HEK293	Kidney	Embryonic/Fetal	PAR-CLIP	POSITIVE	DIRECT	DOWN	mild MNase digestion
hsa-miR-106b-5p	ARID4B	3	HITS-CLIP	Functional MTI (Weak)	22473208	ENSG00000054267.16	2	-0.241	96	-0.241	97	BT474	Mammary Gland	Cancer/Malignant	HITS-CLIP	POSITIVE	DIRECT	DOWN
hsa-miR-106b-5p	ARL1	3	HITS-CLIP	Functional MTI (Weak)	22473208	ENSG00000120805.9	3	-0.411	99	-0.008	64	BETA Cells	Pancreas	Normal/Primary	HITS-CLIP	POSITIVE	DIRECT	DOWN
hsa-miR-106b-5p	ARL1	3	HITS-CLIP	Functional MTI (Weak)	22473208	ENSG00000120805.9	3	-0.411	99	-0.008	64	HELA	Cervix	Cancer/Malignant	HITS-CLIP	POSITIVE	DIRECT	DOWN	Hela cells were treated with control shRNA.
hsa-miR-106b-5p	ARL1	3	HITS-CLIP	Functional MTI (Weak)	22473208	ENSG00000120805.9	3	-0.411	99	-0.008	64	BT474	Mammary Gland	Cancer/Malignant	HITS-CLIP	POSITIVE	DIRECT	DOWN
hsa-miR-106b-5p	ARL1	3	HITS-CLIP	Functional MTI (Weak)	22473208	ENSG00000120805.9	3	-0.411	99	-0.008	64	ESC	Embryo	Embryonic/Fetal
hsa-miR-106b-5p	ARSJ	3	PAR-CLIP	Functional MTI (Weak)	21572407	ENSG00000180801.11	1	-0.029	77	-0.029	82	BT474	Mammary Gland	Cancer/Malignant	HITS-CLIP	POSITIVE	DIRECT	DOWN
hsa-miR-106b-5p	ARSJ	3	PAR-CLIP	Functional MTI (Weak)	21572407	ENSG00000180801.11	1	-0.029	77	-0.029	82	ESC	Embryo	Embryonic/Fetal
hsa-miR-106b-5p	ARSJ	3	PAR-CLIP	Functional MTI (Weak)	21572407	ENSG00000180801.11	1	-0.029	77	-0.029	82	HEK293	Kidney	Embryonic/Fetal	PAR-CLIP	POSITIVE	DIRECT	DOWN	mild MNase digestion
hsa-miR-106b-5p	ATAD2	3	Microarray	Functional MTI (Weak)	17242205	ENSG00000156802.8	2	-0.307	98	-0.29	98				Microarrays	POSITIVE	INDIRECT	DOWN
hsa-miR-106b-5p	ATAD2	3	PAR-CLIP	Functional MTI (Weak)	22100165	ENSG00000156802.8	2	-0.307	98	-0.29	98				Microarrays	POSITIVE	INDIRECT	DOWN
hsa-miR-106b-5p	ATG16L1	3	HITS-CLIP	Functional MTI (Weak)	22473208	ENSG00000085978.17	3	-0.446	99	-0.446	99	BC3		Cancer/Malignant	PAR-CLIP	POSITIVE	DIRECT	DOWN
hsa-miR-106b-5p	ATG16L1	3	HITS-CLIP	Functional MTI (Weak)	22473208	ENSG00000085978.17	3	-0.446	99	-0.446	99	LCL35		Normal/Primary	PAR-CLIP	POSITIVE	DIRECT	DOWN
hsa-miR-106b-5p	ATG16L1	3	HITS-CLIP	Functional MTI (Weak)	22473208	ENSG00000085978.17	3	-0.446	99	-0.446	99	HEK293	Kidney	Embryonic/Fetal	PAR-CLIP	POSITIVE	DIRECT	DOWN	mild MNase digestion
hsa-miR-106b-5p	ATG16L1	3	HITS-CLIP	Functional MTI (Weak)	22473208	ENSG00000085978.17	3	-0.446	99	-0.446	99	BC1		Cancer/Malignant	PAR-CLIP	POSITIVE	DIRECT	DOWN
hsa-miR-106b-5p	ATG16L1	3	HITS-CLIP	Functional MTI (Weak)	22473208	ENSG00000085978.17	3	-0.446	99	-0.446	99	LCLBACD1		Normal/Primary	PAR-CLIP	POSITIVE	DIRECT	DOWN
hsa-miR-106b-5p	ATG16L1	3	HITS-CLIP	Functional MTI (Weak)	22473208	ENSG00000085978.17	3	-0.446	99	-0.446	99	HEK293	Kidney	Embryonic/Fetal	PAR-CLIP	POSITIVE	DIRECT	DOWN
hsa-miR-106b-5p	ATG16L1	3	HITS-CLIP	Functional MTI (Weak)	22473208	ENSG00000085978.17	3	-0.446	99	-0.446	99	LCLBAC		Normal/Primary	PAR-CLIP	POSITIVE	DIRECT	DOWN
hsa-miR-106b-5p	ATG16L1	3	HITS-CLIP	Functional MTI (Weak)	22473208	ENSG00000085978.17	3	-0.446	99	-0.446	99	EF3DAGO2		Normal/Primary	PAR-CLIP	POSITIVE	DIRECT	DOWN
hsa-miR-106b-5p	ATG16L1	3	Immunofluorescence//Immunohistochemistry//In situ hybridization//Luciferase reporter assay//Western blot	Functional MTI	24036151	ENSG00000085978.17	3	-0.446	99	-0.446	99	BC3		Cancer/Malignant	PAR-CLIP	POSITIVE	DIRECT	DOWN
hsa-miR-106b-5p	ATG16L1	3	Immunofluorescence//Immunohistochemistry//In situ hybridization//Luciferase reporter assay//Western blot	Functional MTI	24036151	ENSG00000085978.17	3	-0.446	99	-0.446	99	LCL35		Normal/Primary	PAR-CLIP	POSITIVE	DIRECT	DOWN
hsa-miR-106b-5p	ATG16L1	3	Immunofluorescence//Immunohistochemistry//In situ hybridization//Luciferase reporter assay//Western blot	Functional MTI	24036151	ENSG00000085978.17	3	-0.446	99	-0.446	99	HEK293	Kidney	Embryonic/Fetal	PAR-CLIP	POSITIVE	DIRECT	DOWN	mild MNase digestion
hsa-miR-106b-5p	ATG16L1	3	Immunofluorescence//Immunohistochemistry//In situ hybridization//Luciferase reporter assay//Western blot	Functional MTI	24036151	ENSG00000085978.17	3	-0.446	99	-0.446	99	BC1		Cancer/Malignant	PAR-CLIP	POSITIVE	DIRECT	DOWN
hsa-miR-106b-5p	ATG16L1	3	Immunofluorescence//Immunohistochemistry//In situ hybridization//Luciferase reporter assay//Western blot	Functional MTI	24036151	ENSG00000085978.17	3	-0.446	99	-0.446	99	LCLBACD1		Normal/Primary	PAR-CLIP	POSITIVE	DIRECT	DOWN
hsa-miR-106b-5p	ATG16L1	3	Immunofluorescence//Immunohistochemistry//In situ hybridization//Luciferase reporter assay//Western blot	Functional MTI	24036151	ENSG00000085978.17	3	-0.446	99	-0.446	99	HEK293	Kidney	Embryonic/Fetal	PAR-CLIP	POSITIVE	DIRECT	DOWN
hsa-miR-106b-5p	ATG16L1	3	Immunofluorescence//Immunohistochemistry//In situ hybridization//Luciferase reporter assay//Western blot	Functional MTI	24036151	ENSG00000085978.17	3	-0.446	99	-0.446	99	LCLBAC		Normal/Primary	PAR-CLIP	POSITIVE	DIRECT	DOWN
hsa-miR-106b-5p	ATG16L1	3	Immunofluorescence//Immunohistochemistry//In situ hybridization//Luciferase reporter assay//Western blot	Functional MTI	24036151	ENSG00000085978.17	3	-0.446	99	-0.446	99	EF3DAGO2		Normal/Primary	PAR-CLIP	POSITIVE	DIRECT	DOWN
hsa-miR-106b-5p	ATG2B	3	HITS-CLIP	Functional MTI (Weak)	22473208	ENSG00000066739.7	3	-0.191	94	-0.191	95	BT474	Mammary Gland	Cancer/Malignant	HITS-CLIP	POSITIVE	DIRECT	DOWN
hsa-miR-106b-5p	ATL3	3	PAR-CLIP	Functional MTI (Weak)	23592263	ENSG00000184743.8	3	-0.164	92	-0.051	87	ESC	Embryo	Embryonic/Fetal
hsa-miR-106b-5p	ATL3	3	PAR-CLIP	Functional MTI (Weak)	23592263	ENSG00000184743.8	3	-0.164	92	-0.051	87	EF3DAGO2		Normal/Primary	PAR-CLIP	POSITIVE	DIRECT	DOWN
hsa-miR-106b-5p	ATL3	3	PAR-CLIP	Functional MTI (Weak)	23592263	ENSG00000184743.8	3	-0.164	92	-0.051	87	HEK293	Kidney	Embryonic/Fetal	PAR-CLIP	POSITIVE	DIRECT	DOWN	mild MNase digestion
hsa-miR-106b-5p	ATL3	3	PAR-CLIP	Functional MTI (Weak)	23592263	ENSG00000184743.8	3	-0.164	92	-0.051	87	293S	Kidney		HITS-CLIP	POSITIVE	DIRECT	DOWN	no treatment (control)
hsa-miR-106b-5p	ATL3	3	PAR-CLIP	Functional MTI (Weak)	23592263	ENSG00000184743.8	3	-0.164	92	-0.051	87	HELA	Cervix	Cancer/Malignant	HITS-CLIP	POSITIVE	DIRECT	DOWN	Hela cells were treated with control shRNA.
hsa-miR-106b-5p	ATL3	3	HITS-CLIP	Functional MTI (Weak)	22473208	ENSG00000184743.8	3	-0.164	92	-0.051	87	ESC	Embryo	Embryonic/Fetal
hsa-miR-106b-5p	ATL3	3	HITS-CLIP	Functional MTI (Weak)	22473208	ENSG00000184743.8	3	-0.164	92	-0.051	87	EF3DAGO2		Normal/Primary	PAR-CLIP	POSITIVE	DIRECT	DOWN
hsa-miR-106b-5p	ATL3	3	HITS-CLIP	Functional MTI (Weak)	22473208	ENSG00000184743.8	3	-0.164	92	-0.051	87	HEK293	Kidney	Embryonic/Fetal	PAR-CLIP	POSITIVE	DIRECT	DOWN	mild MNase digestion
hsa-miR-106b-5p	ATL3	3	HITS-CLIP	Functional MTI (Weak)	22473208	ENSG00000184743.8	3	-0.164	92	-0.051	87	293S	Kidney		HITS-CLIP	POSITIVE	DIRECT	DOWN	no treatment (control)
hsa-miR-106b-5p	ATL3	3	HITS-CLIP	Functional MTI (Weak)	22473208	ENSG00000184743.8	3	-0.164	92	-0.051	87	HELA	Cervix	Cancer/Malignant	HITS-CLIP	POSITIVE	DIRECT	DOWN	Hela cells were treated with control shRNA.
hsa-miR-106b-5p	ATXN1	3	PAR-CLIP	Functional MTI (Weak)	21572407	ENSG00000124788.13	2	-0.03	77	-0.023	81	HEK293	Kidney	Embryonic/Fetal	PAR-CLIP	POSITIVE	DIRECT	DOWN	mild MNase digestion
hsa-miR-106b-5p	ATXN1	3	PAR-CLIP	Functional MTI (Weak)	21572407	ENSG00000124788.13	2	-0.03	77	-0.023	81	BC1		Cancer/Malignant	PAR-CLIP	POSITIVE	DIRECT	DOWN
hsa-miR-106b-5p	ATXN1	3	PAR-CLIP	Functional MTI (Weak)	21572407	ENSG00000124788.13	2	-0.03	77	-0.023	81	EF3DAGO2		Normal/Primary	PAR-CLIP	POSITIVE	DIRECT	DOWN
hsa-miR-106b-5p	ATXN1	3	HITS-CLIP	Functional MTI (Weak)	22473208	ENSG00000124788.13	2	-0.056	83	-0.048	86	HEK293	Kidney	Embryonic/Fetal	PAR-CLIP	POSITIVE	DIRECT	DOWN	mild MNase digestion
hsa-miR-106b-5p	ATXN1	3	HITS-CLIP	Functional MTI (Weak)	22473208	ENSG00000124788.13	2	-0.056	83	-0.048	86	BC1		Cancer/Malignant	PAR-CLIP	POSITIVE	DIRECT	DOWN
hsa-miR-106b-5p	ATXN1	3	HITS-CLIP	Functional MTI (Weak)	22473208	ENSG00000124788.13	2	-0.056	83	-0.048	86	EF3DAGO2		Normal/Primary	PAR-CLIP	POSITIVE	DIRECT	DOWN
hsa-miR-106b-5p	ATXN1	3	HITS-CLIP	Functional MTI (Weak)	22473208	ENSG00000124788.13	2	-0.03	77	-0.023	81	HEK293	Kidney	Embryonic/Fetal	PAR-CLIP	POSITIVE	DIRECT	DOWN	mild MNase digestion
hsa-miR-106b-5p	ATXN1	3	HITS-CLIP	Functional MTI (Weak)	22473208	ENSG00000124788.13	2	-0.03	77	-0.023	81	BC1		Cancer/Malignant	PAR-CLIP	POSITIVE	DIRECT	DOWN
hsa-miR-106b-5p	ATXN1	3	HITS-CLIP	Functional MTI (Weak)	22473208	ENSG00000124788.13	2	-0.03	77	-0.023	81	EF3DAGO2		Normal/Primary	PAR-CLIP	POSITIVE	DIRECT	DOWN
hsa-miR-106b-5p	ATXN1	3	PAR-CLIP	Functional MTI (Weak)	21572407	ENSG00000124788.13	1	-0.031	78	-0.03	83	HEK293	Kidney	Embryonic/Fetal	PAR-CLIP	POSITIVE	DIRECT	DOWN	mild MNase digestion
hsa-miR-106b-5p	ATXN1	3	PAR-CLIP	Functional MTI (Weak)	21572407	ENSG00000124788.13	1	-0.031	78	-0.03	83	BC1		Cancer/Malignant	PAR-CLIP	POSITIVE	DIRECT	DOWN
hsa-miR-106b-5p	ATXN1	3	PAR-CLIP	Functional MTI (Weak)	21572407	ENSG00000124788.13	1	-0.031	78	-0.03	83	EF3DAGO2		Normal/Primary	PAR-CLIP	POSITIVE	DIRECT	DOWN
hsa-miR-106b-5p	ATXN1	3	HITS-CLIP	Functional MTI (Weak)	22473208	ENSG00000124788.13	1	-0.031	78	-0.03	83	HEK293	Kidney	Embryonic/Fetal	PAR-CLIP	POSITIVE	DIRECT	DOWN	mild MNase digestion
hsa-miR-106b-5p	ATXN1	3	HITS-CLIP	Functional MTI (Weak)	22473208	ENSG00000124788.13	1	-0.031	78	-0.03	83	BC1		Cancer/Malignant	PAR-CLIP	POSITIVE	DIRECT	DOWN
hsa-miR-106b-5p	ATXN1	3	HITS-CLIP	Functional MTI (Weak)	22473208	ENSG00000124788.13	1	-0.031	78	-0.03	83	EF3DAGO2		Normal/Primary	PAR-CLIP	POSITIVE	DIRECT	DOWN
hsa-miR-106b-5p	ATXN1	3	PAR-CLIP	Functional MTI (Weak)	21572407	ENSG00000124788.13	2	-0.056	83	-0.048	86	HEK293	Kidney	Embryonic/Fetal	PAR-CLIP	POSITIVE	DIRECT	DOWN	mild MNase digestion
hsa-miR-106b-5p	ATXN1	3	PAR-CLIP	Functional MTI (Weak)	21572407	ENSG00000124788.13	2	-0.056	83	-0.048	86	BC1		Cancer/Malignant	PAR-CLIP	POSITIVE	DIRECT	DOWN
hsa-miR-106b-5p	ATXN1	3	PAR-CLIP	Functional MTI (Weak)	21572407	ENSG00000124788.13	2	-0.056	83	-0.048	86	EF3DAGO2		Normal/Primary	PAR-CLIP	POSITIVE	DIRECT	DOWN
hsa-miR-106b-5p	BAMBI	3	CLASH	Functional MTI (Weak)	23622248	ENSG00000095739.7	3	-0.493	99	-0.493	99	HEK293	Kidney	Embryonic/Fetal	PAR-CLIP	POSITIVE	DIRECT	DOWN	mild MNase digestion
hsa-miR-106b-5p	BAMBI	3	CLASH	Functional MTI (Weak)	23622248	ENSG00000095739.7	3	-0.493	99	-0.493	99	BT474	Mammary Gland	Cancer/Malignant	HITS-CLIP	POSITIVE	DIRECT	DOWN
hsa-miR-106b-5p	BAMBI	3	CLASH	Functional MTI (Weak)	23622248	ENSG00000095739.7	3	-0.493	99	-0.493	99	BCBL1	Bone Marrow	Cancer/Malignant	HITS-CLIP	POSITIVE	DIRECT	DOWN
hsa-miR-106b-5p	BBX	3	PAR-CLIP	Functional MTI (Weak)	23446348	ENSG00000114439.14	2	-0.194	94	-0.184	95	BT474	Mammary Gland	Cancer/Malignant	HITS-CLIP	POSITIVE	DIRECT	DOWN
hsa-miR-106b-5p	BBX	3	PAR-CLIP	Functional MTI (Weak)	23446348	ENSG00000114439.14	2	-0.194	94	-0.184	95	HEK293	Kidney	Embryonic/Fetal	PAR-CLIP	POSITIVE	DIRECT	DOWN	mild MNase digestion
hsa-miR-106b-5p	BBX	3	PAR-CLIP	Functional MTI (Weak)	23446348	ENSG00000114439.14	2	-0.194	94	-0.184	95	HEK293	Kidney	Embryonic/Fetal	PAR-CLIP	POSITIVE	DIRECT	DOWN
hsa-miR-106b-5p	BBX	3	PAR-CLIP	Functional MTI (Weak)	21572407	ENSG00000114439.14	2	-0.194	94	-0.184	95	BT474	Mammary Gland	Cancer/Malignant	HITS-CLIP	POSITIVE	DIRECT	DOWN
hsa-miR-106b-5p	BBX	3	PAR-CLIP	Functional MTI (Weak)	21572407	ENSG00000114439.14	2	-0.194	94	-0.184	95	HEK293	Kidney	Embryonic/Fetal	PAR-CLIP	POSITIVE	DIRECT	DOWN	mild MNase digestion
hsa-miR-106b-5p	BBX	3	PAR-CLIP	Functional MTI (Weak)	21572407	ENSG00000114439.14	2	-0.194	94	-0.184	95	HEK293	Kidney	Embryonic/Fetal	PAR-CLIP	POSITIVE	DIRECT	DOWN
hsa-miR-106b-5p	BBX	3	PAR-CLIP	Functional MTI (Weak)	23592263	ENSG00000114439.14	2	-0.194	94	-0.184	95	BT474	Mammary Gland	Cancer/Malignant	HITS-CLIP	POSITIVE	DIRECT	DOWN
hsa-miR-106b-5p	BBX	3	PAR-CLIP	Functional MTI (Weak)	23592263	ENSG00000114439.14	2	-0.194	94	-0.184	95	HEK293	Kidney	Embryonic/Fetal	PAR-CLIP	POSITIVE	DIRECT	DOWN	mild MNase digestion
hsa-miR-106b-5p	BBX	3	PAR-CLIP	Functional MTI (Weak)	23592263	ENSG00000114439.14	2	-0.194	94	-0.184	95	HEK293	Kidney	Embryonic/Fetal	PAR-CLIP	POSITIVE	DIRECT	DOWN
hsa-miR-106b-5p	BBX	3	PAR-CLIP	Functional MTI (Weak)	20371350	ENSG00000114439.14	2	-0.194	94	-0.184	95	BT474	Mammary Gland	Cancer/Malignant	HITS-CLIP	POSITIVE	DIRECT	DOWN
hsa-miR-106b-5p	BBX	3	PAR-CLIP	Functional MTI (Weak)	20371350	ENSG00000114439.14	2	-0.194	94	-0.184	95	HEK293	Kidney	Embryonic/Fetal	PAR-CLIP	POSITIVE	DIRECT	DOWN	mild MNase digestion
hsa-miR-106b-5p	BBX	3	PAR-CLIP	Functional MTI (Weak)	20371350	ENSG00000114439.14	2	-0.194	94	-0.184	95	HEK293	Kidney	Embryonic/Fetal	PAR-CLIP	POSITIVE	DIRECT	DOWN
hsa-miR-106b-5p	BCL2L11	3	PAR-CLIP	Functional MTI (Weak)	23592263	ENSG00000153094.17	3	-0.169	93	-0.145	94	HEK293	Kidney	Embryonic/Fetal	PAR-CLIP	POSITIVE	DIRECT	DOWN
hsa-miR-106b-5p	BCL2L11	3	PAR-CLIP	Functional MTI (Weak)	23592263	ENSG00000153094.17	3	-0.169	93	-0.145	94	293S	Kidney		HITS-CLIP	POSITIVE	DIRECT	DOWN	treatment: arsenite
hsa-miR-106b-5p	BCL2L11	3	PAR-CLIP	Functional MTI (Weak)	23592263	ENSG00000153094.17	3	-0.169	93	-0.145	94	BC3		Cancer/Malignant	PAR-CLIP	POSITIVE	DIRECT	DOWN
hsa-miR-106b-5p	BCL2L11	3	PAR-CLIP	Functional MTI (Weak)	23592263	ENSG00000153094.17	3	-0.169	93	-0.145	94	293S	Kidney		HITS-CLIP	POSITIVE	DIRECT	DOWN	treatment:hippuristanol
hsa-miR-106b-5p	BCL2L11	3	PAR-CLIP	Functional MTI (Weak)	23592263	ENSG00000153094.17	3	-0.169	93	-0.145	94	293S	Kidney		HITS-CLIP	POSITIVE	DIRECT	DOWN	no treatment (control)
hsa-miR-106b-5p	BCL2L11	3	PAR-CLIP	Functional MTI (Weak)	23446348	ENSG00000153094.17	3	-0.169	93	-0.145	94	HEK293	Kidney	Embryonic/Fetal	PAR-CLIP	POSITIVE	DIRECT	DOWN
hsa-miR-106b-5p	BCL2L11	3	PAR-CLIP	Functional MTI (Weak)	23446348	ENSG00000153094.17	3	-0.169	93	-0.145	94	293S	Kidney		HITS-CLIP	POSITIVE	DIRECT	DOWN	treatment: arsenite
hsa-miR-106b-5p	BCL2L11	3	PAR-CLIP	Functional MTI (Weak)	23446348	ENSG00000153094.17	3	-0.169	93	-0.145	94	BC3		Cancer/Malignant	PAR-CLIP	POSITIVE	DIRECT	DOWN
hsa-miR-106b-5p	BCL2L11	3	PAR-CLIP	Functional MTI (Weak)	23446348	ENSG00000153094.17	3	-0.169	93	-0.145	94	293S	Kidney		HITS-CLIP	POSITIVE	DIRECT	DOWN	treatment:hippuristanol
hsa-miR-106b-5p	BCL2L11	3	PAR-CLIP	Functional MTI (Weak)	23446348	ENSG00000153094.17	3	-0.169	93	-0.145	94	293S	Kidney		HITS-CLIP	POSITIVE	DIRECT	DOWN	no treatment (control)
hsa-miR-106b-5p	BCL2L11	3	Flow//Luciferase reporter assay//qRT-PCR//Western blot	Functional MTI	23028803	ENSG00000153094.17	3	-0.169	93	-0.145	94	HEK293	Kidney	Embryonic/Fetal	PAR-CLIP	POSITIVE	DIRECT	DOWN
hsa-miR-106b-5p	BCL2L11	3	Flow//Luciferase reporter assay//qRT-PCR//Western blot	Functional MTI	23028803	ENSG00000153094.17	3	-0.169	93	-0.145	94	293S	Kidney		HITS-CLIP	POSITIVE	DIRECT	DOWN	treatment: arsenite
hsa-miR-106b-5p	BCL2L11	3	Flow//Luciferase reporter assay//qRT-PCR//Western blot	Functional MTI	23028803	ENSG00000153094.17	3	-0.169	93	-0.145	94	BC3		Cancer/Malignant	PAR-CLIP	POSITIVE	DIRECT	DOWN
hsa-miR-106b-5p	BCL2L11	3	Flow//Luciferase reporter assay//qRT-PCR//Western blot	Functional MTI	23028803	ENSG00000153094.17	3	-0.169	93	-0.145	94	293S	Kidney		HITS-CLIP	POSITIVE	DIRECT	DOWN	treatment:hippuristanol
hsa-miR-106b-5p	BCL2L11	3	Flow//Luciferase reporter assay//qRT-PCR//Western blot	Functional MTI	23028803	ENSG00000153094.17	3	-0.169	93	-0.145	94	293S	Kidney		HITS-CLIP	POSITIVE	DIRECT	DOWN	no treatment (control)
hsa-miR-106b-5p	BCL2L11	3	PAR-CLIP	Functional MTI (Weak)	20371350	ENSG00000153094.17	3	-0.169	93	-0.145	94	HEK293	Kidney	Embryonic/Fetal	PAR-CLIP	POSITIVE	DIRECT	DOWN
hsa-miR-106b-5p	BCL2L11	3	PAR-CLIP	Functional MTI (Weak)	20371350	ENSG00000153094.17	3	-0.169	93	-0.145	94	293S	Kidney		HITS-CLIP	POSITIVE	DIRECT	DOWN	treatment: arsenite
hsa-miR-106b-5p	BCL2L11	3	PAR-CLIP	Functional MTI (Weak)	20371350	ENSG00000153094.17	3	-0.169	93	-0.145	94	BC3		Cancer/Malignant	PAR-CLIP	POSITIVE	DIRECT	DOWN
hsa-miR-106b-5p	BCL2L11	3	PAR-CLIP	Functional MTI (Weak)	20371350	ENSG00000153094.17	3	-0.169	93	-0.145	94	293S	Kidney		HITS-CLIP	POSITIVE	DIRECT	DOWN	treatment:hippuristanol
hsa-miR-106b-5p	BCL2L11	3	PAR-CLIP	Functional MTI (Weak)	20371350	ENSG00000153094.17	3	-0.169	93	-0.145	94	293S	Kidney		HITS-CLIP	POSITIVE	DIRECT	DOWN	no treatment (control)
hsa-miR-106b-5p	BCL2L11	3	PAR-CLIP	Functional MTI (Weak)	26701625	ENSG00000153094.17	3	-0.169	93	-0.145	94	HEK293	Kidney	Embryonic/Fetal	PAR-CLIP	POSITIVE	DIRECT	DOWN
hsa-miR-106b-5p	BCL2L11	3	PAR-CLIP	Functional MTI (Weak)	26701625	ENSG00000153094.17	3	-0.169	93	-0.145	94	293S	Kidney		HITS-CLIP	POSITIVE	DIRECT	DOWN	treatment: arsenite
hsa-miR-106b-5p	BCL2L11	3	PAR-CLIP	Functional MTI (Weak)	26701625	ENSG00000153094.17	3	-0.169	93	-0.145	94	BC3		Cancer/Malignant	PAR-CLIP	POSITIVE	DIRECT	DOWN
hsa-miR-106b-5p	BCL2L11	3	PAR-CLIP	Functional MTI (Weak)	26701625	ENSG00000153094.17	3	-0.169	93	-0.145	94	293S	Kidney		HITS-CLIP	POSITIVE	DIRECT	DOWN	treatment:hippuristanol
hsa-miR-106b-5p	BCL2L11	3	PAR-CLIP	Functional MTI (Weak)	26701625	ENSG00000153094.17	3	-0.169	93	-0.145	94	293S	Kidney		HITS-CLIP	POSITIVE	DIRECT	DOWN	no treatment (control)
hsa-miR-106b-5p	BCL2L11	3	PAR-CLIP	Functional MTI (Weak)	26701625	ENSG00000153094.17	1	-0.01	46	-0.002	56	HEK293	Kidney	Embryonic/Fetal	PAR-CLIP	POSITIVE	DIRECT	DOWN
hsa-miR-106b-5p	BCL2L11	3	PAR-CLIP	Functional MTI (Weak)	26701625	ENSG00000153094.17	1	-0.01	46	-0.002	56	293S	Kidney		HITS-CLIP	POSITIVE	DIRECT	DOWN	treatment: arsenite
hsa-miR-106b-5p	BCL2L11	3	PAR-CLIP	Functional MTI (Weak)	26701625	ENSG00000153094.17	1	-0.01	46	-0.002	56	BC3		Cancer/Malignant	PAR-CLIP	POSITIVE	DIRECT	DOWN
hsa-miR-106b-5p	BCL2L11	3	PAR-CLIP	Functional MTI (Weak)	26701625	ENSG00000153094.17	1	-0.01	46	-0.002	56	293S	Kidney		HITS-CLIP	POSITIVE	DIRECT	DOWN	treatment:hippuristanol
hsa-miR-106b-5p	BCL2L11	3	PAR-CLIP	Functional MTI (Weak)	26701625	ENSG00000153094.17	1	-0.01	46	-0.002	56	293S	Kidney		HITS-CLIP	POSITIVE	DIRECT	DOWN	no treatment (control)
hsa-miR-106b-5p	BCL2L11	3	PAR-CLIP	Functional MTI (Weak)	23446348	ENSG00000153094.17	1	-0.01	46	-0.002	56	HEK293	Kidney	Embryonic/Fetal	PAR-CLIP	POSITIVE	DIRECT	DOWN
hsa-miR-106b-5p	BCL2L11	3	PAR-CLIP	Functional MTI (Weak)	23446348	ENSG00000153094.17	1	-0.01	46	-0.002	56	293S	Kidney		HITS-CLIP	POSITIVE	DIRECT	DOWN	treatment: arsenite
hsa-miR-106b-5p	BCL2L11	3	PAR-CLIP	Functional MTI (Weak)	23446348	ENSG00000153094.17	1	-0.01	46	-0.002	56	BC3		Cancer/Malignant	PAR-CLIP	POSITIVE	DIRECT	DOWN
hsa-miR-106b-5p	BCL2L11	3	PAR-CLIP	Functional MTI (Weak)	23446348	ENSG00000153094.17	1	-0.01	46	-0.002	56	293S	Kidney		HITS-CLIP	POSITIVE	DIRECT	DOWN	treatment:hippuristanol
hsa-miR-106b-5p	BCL2L11	3	PAR-CLIP	Functional MTI (Weak)	23446348	ENSG00000153094.17	1	-0.01	46	-0.002	56	293S	Kidney		HITS-CLIP	POSITIVE	DIRECT	DOWN	no treatment (control)
hsa-miR-106b-5p	BCL2L11	3	PAR-CLIP//HITS-CLIP	Functional MTI (Weak)	21572407	ENSG00000153094.17	3	-0.169	93	-0.145	94	HEK293	Kidney	Embryonic/Fetal	PAR-CLIP	POSITIVE	DIRECT	DOWN
hsa-miR-106b-5p	BCL2L11	3	PAR-CLIP//HITS-CLIP	Functional MTI (Weak)	21572407	ENSG00000153094.17	3	-0.169	93	-0.145	94	293S	Kidney		HITS-CLIP	POSITIVE	DIRECT	DOWN	treatment: arsenite
hsa-miR-106b-5p	BCL2L11	3	PAR-CLIP//HITS-CLIP	Functional MTI (Weak)	21572407	ENSG00000153094.17	3	-0.169	93	-0.145	94	BC3		Cancer/Malignant	PAR-CLIP	POSITIVE	DIRECT	DOWN
hsa-miR-106b-5p	BCL2L11	3	PAR-CLIP//HITS-CLIP	Functional MTI (Weak)	21572407	ENSG00000153094.17	3	-0.169	93	-0.145	94	293S	Kidney		HITS-CLIP	POSITIVE	DIRECT	DOWN	treatment:hippuristanol
hsa-miR-106b-5p	BCL2L11	3	PAR-CLIP//HITS-CLIP	Functional MTI (Weak)	21572407	ENSG00000153094.17	3	-0.169	93	-0.145	94	293S	Kidney		HITS-CLIP	POSITIVE	DIRECT	DOWN	no treatment (control)
hsa-miR-106b-5p	BCL2L11	3	PAR-CLIP	Functional MTI (Weak)	20371350	ENSG00000153094.17	1	-0.01	46	-0.002	56	HEK293	Kidney	Embryonic/Fetal	PAR-CLIP	POSITIVE	DIRECT	DOWN
hsa-miR-106b-5p	BCL2L11	3	PAR-CLIP	Functional MTI (Weak)	20371350	ENSG00000153094.17	1	-0.01	46	-0.002	56	293S	Kidney		HITS-CLIP	POSITIVE	DIRECT	DOWN	treatment: arsenite
hsa-miR-106b-5p	BCL2L11	3	PAR-CLIP	Functional MTI (Weak)	20371350	ENSG00000153094.17	1	-0.01	46	-0.002	56	BC3		Cancer/Malignant	PAR-CLIP	POSITIVE	DIRECT	DOWN
hsa-miR-106b-5p	BCL2L11	3	PAR-CLIP	Functional MTI (Weak)	20371350	ENSG00000153094.17	1	-0.01	46	-0.002	56	293S	Kidney		HITS-CLIP	POSITIVE	DIRECT	DOWN	treatment:hippuristanol
hsa-miR-106b-5p	BCL2L11	3	PAR-CLIP	Functional MTI (Weak)	20371350	ENSG00000153094.17	1	-0.01	46	-0.002	56	293S	Kidney		HITS-CLIP	POSITIVE	DIRECT	DOWN	no treatment (control)
hsa-miR-106b-5p	BCL2L11	3	PAR-CLIP//HITS-CLIP	Functional MTI (Weak)	21572407	ENSG00000153094.17	1	-0.01	46	-0.002	56	HEK293	Kidney	Embryonic/Fetal	PAR-CLIP	POSITIVE	DIRECT	DOWN
hsa-miR-106b-5p	BCL2L11	3	PAR-CLIP//HITS-CLIP	Functional MTI (Weak)	21572407	ENSG00000153094.17	1	-0.01	46	-0.002	56	293S	Kidney		HITS-CLIP	POSITIVE	DIRECT	DOWN	treatment: arsenite
hsa-miR-106b-5p	BCL2L11	3	PAR-CLIP//HITS-CLIP	Functional MTI (Weak)	21572407	ENSG00000153094.17	1	-0.01	46	-0.002	56	BC3		Cancer/Malignant	PAR-CLIP	POSITIVE	DIRECT	DOWN
hsa-miR-106b-5p	BCL2L11	3	PAR-CLIP//HITS-CLIP	Functional MTI (Weak)	21572407	ENSG00000153094.17	1	-0.01	46	-0.002	56	293S	Kidney		HITS-CLIP	POSITIVE	DIRECT	DOWN	treatment:hippuristanol
hsa-miR-106b-5p	BCL2L11	3	PAR-CLIP//HITS-CLIP	Functional MTI (Weak)	21572407	ENSG00000153094.17	1	-0.01	46	-0.002	56	293S	Kidney		HITS-CLIP	POSITIVE	DIRECT	DOWN	no treatment (control)
hsa-miR-106b-5p	BCL2L11	3	PAR-CLIP	Functional MTI (Weak)	23592263	ENSG00000153094.17	1	-0.01	46	-0.002	56	HEK293	Kidney	Embryonic/Fetal	PAR-CLIP	POSITIVE	DIRECT	DOWN
hsa-miR-106b-5p	BCL2L11	3	PAR-CLIP	Functional MTI (Weak)	23592263	ENSG00000153094.17	1	-0.01	46	-0.002	56	293S	Kidney		HITS-CLIP	POSITIVE	DIRECT	DOWN	treatment: arsenite
hsa-miR-106b-5p	BCL2L11	3	PAR-CLIP	Functional MTI (Weak)	23592263	ENSG00000153094.17	1	-0.01	46	-0.002	56	BC3		Cancer/Malignant	PAR-CLIP	POSITIVE	DIRECT	DOWN
hsa-miR-106b-5p	BCL2L11	3	PAR-CLIP	Functional MTI (Weak)	23592263	ENSG00000153094.17	1	-0.01	46	-0.002	56	293S	Kidney		HITS-CLIP	POSITIVE	DIRECT	DOWN	treatment:hippuristanol
hsa-miR-106b-5p	BCL2L11	3	PAR-CLIP	Functional MTI (Weak)	23592263	ENSG00000153094.17	1	-0.01	46	-0.002	56	293S	Kidney		HITS-CLIP	POSITIVE	DIRECT	DOWN	no treatment (control)
hsa-miR-106b-5p	BCL2L11	3	Flow//Luciferase reporter assay//qRT-PCR//Western blot	Functional MTI	23028803	ENSG00000153094.17	1	-0.01	46	-0.002	56	HEK293	Kidney	Embryonic/Fetal	PAR-CLIP	POSITIVE	DIRECT	DOWN
hsa-miR-106b-5p	BCL2L11	3	Flow//Luciferase reporter assay//qRT-PCR//Western blot	Functional MTI	23028803	ENSG00000153094.17	1	-0.01	46	-0.002	56	293S	Kidney		HITS-CLIP	POSITIVE	DIRECT	DOWN	treatment: arsenite
hsa-miR-106b-5p	BCL2L11	3	Flow//Luciferase reporter assay//qRT-PCR//Western blot	Functional MTI	23028803	ENSG00000153094.17	1	-0.01	46	-0.002	56	BC3		Cancer/Malignant	PAR-CLIP	POSITIVE	DIRECT	DOWN
hsa-miR-106b-5p	BCL2L11	3	Flow//Luciferase reporter assay//qRT-PCR//Western blot	Functional MTI	23028803	ENSG00000153094.17	1	-0.01	46	-0.002	56	293S	Kidney		HITS-CLIP	POSITIVE	DIRECT	DOWN	treatment:hippuristanol
hsa-miR-106b-5p	BCL2L11	3	Flow//Luciferase reporter assay//qRT-PCR//Western blot	Functional MTI	23028803	ENSG00000153094.17	1	-0.01	46	-0.002	56	293S	Kidney		HITS-CLIP	POSITIVE	DIRECT	DOWN	no treatment (control)
hsa-miR-106b-5p	BICD2	3	PAR-CLIP	Functional MTI (Weak)	20371350	ENSG00000185963.9	2	-0.185	94	-0.185	95	BC1		Cancer/Malignant	PAR-CLIP	POSITIVE	DIRECT	DOWN
hsa-miR-106b-5p	BICD2	3	PAR-CLIP	Functional MTI (Weak)	20371350	ENSG00000185963.9	2	-0.185	94	-0.185	95	HEK293	Kidney	Embryonic/Fetal	PAR-CLIP	POSITIVE	DIRECT	DOWN
hsa-miR-106b-5p	BICD2	3	PAR-CLIP	Functional MTI (Weak)	20371350	ENSG00000185963.9	2	-0.185	94	-0.185	95	HEK293	Kidney	Embryonic/Fetal	PAR-CLIP	POSITIVE	DIRECT	DOWN	mild MNase digestion
hsa-miR-106b-5p	BMPR2	3	HITS-CLIP	Functional MTI (Weak)	22473208	ENSG00000204217.8	2	-0.159	92	-0.091	90	HEK293	Kidney	Embryonic/Fetal	PAR-CLIP	POSITIVE	DIRECT	DOWN	mild MNase digestion
hsa-miR-106b-5p	BMPR2	3	HITS-CLIP	Functional MTI (Weak)	22473208	ENSG00000204217.8	2	-0.159	92	-0.091	90	BC3		Cancer/Malignant	PAR-CLIP	POSITIVE	DIRECT	DOWN
hsa-miR-106b-5p	BMPR2	3	HITS-CLIP	Functional MTI (Weak)	22473208	ENSG00000204217.8	2	-0.246	96	-0.246	97	HEK293	Kidney	Embryonic/Fetal	PAR-CLIP	POSITIVE	DIRECT	DOWN	mild MNase digestion
hsa-miR-106b-5p	BMPR2	3	HITS-CLIP	Functional MTI (Weak)	22473208	ENSG00000204217.8	2	-0.246	96	-0.246	97	BC3		Cancer/Malignant	PAR-CLIP	POSITIVE	DIRECT	DOWN
hsa-miR-106b-5p	BNIP2	3	PAR-CLIP	Functional MTI (Weak)	20371350	ENSG00000140299.7	1	-0.01	46	-0.01	67	BC3		Cancer/Malignant	PAR-CLIP	POSITIVE	DIRECT	DOWN
hsa-miR-106b-5p	BNIP2	3	PAR-CLIP	Functional MTI (Weak)	20371350	ENSG00000140299.7	1	-0.01	46	-0.01	67	ESC	Embryo	Embryonic/Fetal
hsa-miR-106b-5p	BNIP2	3	PAR-CLIP	Functional MTI (Weak)	20371350	ENSG00000140299.7	1	-0.01	46	-0.01	67	LCLBACD3		Normal/Primary	PAR-CLIP	POSITIVE	DIRECT	DOWN
hsa-miR-106b-5p	BNIP2	3	PAR-CLIP	Functional MTI (Weak)	20371350	ENSG00000140299.7	1	-0.01	46	-0.01	67	BC1		Cancer/Malignant	PAR-CLIP	POSITIVE	DIRECT	DOWN
hsa-miR-106b-5p	BNIP2	3	PAR-CLIP	Functional MTI (Weak)	20371350	ENSG00000140299.7	1	-0.01	46	-0.01	67	LCL35		Normal/Primary	PAR-CLIP	POSITIVE	DIRECT	DOWN
hsa-miR-106b-5p	BNIP2	3	PAR-CLIP	Functional MTI (Weak)	20371350	ENSG00000140299.7	1	-0.01	46	-0.01	67	HEK293	Kidney	Embryonic/Fetal	PAR-CLIP	POSITIVE	DIRECT	DOWN
hsa-miR-106b-5p	BNIP2	3	PAR-CLIP	Functional MTI (Weak)	20371350	ENSG00000140299.7	1	-0.01	46	-0.01	67	LCLBAC		Normal/Primary	PAR-CLIP	POSITIVE	DIRECT	DOWN
hsa-miR-106b-5p	BNIP2	3	PAR-CLIP	Functional MTI (Weak)	20371350	ENSG00000140299.7	1	-0.01	46	-0.01	67	EF3DAGO2		Normal/Primary	PAR-CLIP	POSITIVE	DIRECT	DOWN
hsa-miR-106b-5p	BNIP2	3	PAR-CLIP	Functional MTI (Weak)	20371350	ENSG00000140299.7	1	-0.01	46	-0.01	67	HEK293	Kidney	Embryonic/Fetal	PAR-CLIP	POSITIVE	DIRECT	DOWN	mild MNase digestion
hsa-miR-106b-5p	BNIP2	3	PAR-CLIP	Functional MTI (Weak)	20371350	ENSG00000140299.7	1	-0.01	46	-0.01	67	LCLBACD1		Normal/Primary	PAR-CLIP	POSITIVE	DIRECT	DOWN
hsa-miR-106b-5p	BNIP2	3	HITS-CLIP	Functional MTI (Weak)	22473208	ENSG00000140299.7	3	-0.152	92	-0.146	94	BC3		Cancer/Malignant	PAR-CLIP	POSITIVE	DIRECT	DOWN
hsa-miR-106b-5p	BNIP2	3	HITS-CLIP	Functional MTI (Weak)	22473208	ENSG00000140299.7	3	-0.152	92	-0.146	94	ESC	Embryo	Embryonic/Fetal
hsa-miR-106b-5p	BNIP2	3	HITS-CLIP	Functional MTI (Weak)	22473208	ENSG00000140299.7	3	-0.152	92	-0.146	94	LCLBACD3		Normal/Primary	PAR-CLIP	POSITIVE	DIRECT	DOWN
hsa-miR-106b-5p	BNIP2	3	HITS-CLIP	Functional MTI (Weak)	22473208	ENSG00000140299.7	3	-0.152	92	-0.146	94	BC1		Cancer/Malignant	PAR-CLIP	POSITIVE	DIRECT	DOWN
hsa-miR-106b-5p	BNIP2	3	HITS-CLIP	Functional MTI (Weak)	22473208	ENSG00000140299.7	3	-0.152	92	-0.146	94	LCL35		Normal/Primary	PAR-CLIP	POSITIVE	DIRECT	DOWN
hsa-miR-106b-5p	BNIP2	3	HITS-CLIP	Functional MTI (Weak)	22473208	ENSG00000140299.7	3	-0.152	92	-0.146	94	HEK293	Kidney	Embryonic/Fetal	PAR-CLIP	POSITIVE	DIRECT	DOWN
hsa-miR-106b-5p	BNIP2	3	HITS-CLIP	Functional MTI (Weak)	22473208	ENSG00000140299.7	3	-0.152	92	-0.146	94	LCLBAC		Normal/Primary	PAR-CLIP	POSITIVE	DIRECT	DOWN
hsa-miR-106b-5p	BNIP2	3	HITS-CLIP	Functional MTI (Weak)	22473208	ENSG00000140299.7	3	-0.152	92	-0.146	94	EF3DAGO2		Normal/Primary	PAR-CLIP	POSITIVE	DIRECT	DOWN
hsa-miR-106b-5p	BNIP2	3	HITS-CLIP	Functional MTI (Weak)	22473208	ENSG00000140299.7	3	-0.152	92	-0.146	94	HEK293	Kidney	Embryonic/Fetal	PAR-CLIP	POSITIVE	DIRECT	DOWN	mild MNase digestion
hsa-miR-106b-5p	BNIP2	3	HITS-CLIP	Functional MTI (Weak)	22473208	ENSG00000140299.7	3	-0.152	92	-0.146	94	LCLBACD1		Normal/Primary	PAR-CLIP	POSITIVE	DIRECT	DOWN
hsa-miR-106b-5p	BNIP2	3	PAR-CLIP	Functional MTI (Weak)	23446348	ENSG00000140299.7	3	-0.152	92	-0.146	94	BC3		Cancer/Malignant	PAR-CLIP	POSITIVE	DIRECT	DOWN
hsa-miR-106b-5p	BNIP2	3	PAR-CLIP	Functional MTI (Weak)	23446348	ENSG00000140299.7	3	-0.152	92	-0.146	94	ESC	Embryo	Embryonic/Fetal
hsa-miR-106b-5p	BNIP2	3	PAR-CLIP	Functional MTI (Weak)	23446348	ENSG00000140299.7	3	-0.152	92	-0.146	94	LCLBACD3		Normal/Primary	PAR-CLIP	POSITIVE	DIRECT	DOWN
hsa-miR-106b-5p	BNIP2	3	PAR-CLIP	Functional MTI (Weak)	23446348	ENSG00000140299.7	3	-0.152	92	-0.146	94	BC1		Cancer/Malignant	PAR-CLIP	POSITIVE	DIRECT	DOWN
hsa-miR-106b-5p	BNIP2	3	PAR-CLIP	Functional MTI (Weak)	23446348	ENSG00000140299.7	3	-0.152	92	-0.146	94	LCL35		Normal/Primary	PAR-CLIP	POSITIVE	DIRECT	DOWN
hsa-miR-106b-5p	BNIP2	3	PAR-CLIP	Functional MTI (Weak)	23446348	ENSG00000140299.7	3	-0.152	92	-0.146	94	HEK293	Kidney	Embryonic/Fetal	PAR-CLIP	POSITIVE	DIRECT	DOWN
hsa-miR-106b-5p	BNIP2	3	PAR-CLIP	Functional MTI (Weak)	23446348	ENSG00000140299.7	3	-0.152	92	-0.146	94	LCLBAC		Normal/Primary	PAR-CLIP	POSITIVE	DIRECT	DOWN
hsa-miR-106b-5p	BNIP2	3	PAR-CLIP	Functional MTI (Weak)	23446348	ENSG00000140299.7	3	-0.152	92	-0.146	94	EF3DAGO2		Normal/Primary	PAR-CLIP	POSITIVE	DIRECT	DOWN
hsa-miR-106b-5p	BNIP2	3	PAR-CLIP	Functional MTI (Weak)	23446348	ENSG00000140299.7	3	-0.152	92	-0.146	94	HEK293	Kidney	Embryonic/Fetal	PAR-CLIP	POSITIVE	DIRECT	DOWN	mild MNase digestion
hsa-miR-106b-5p	BNIP2	3	PAR-CLIP	Functional MTI (Weak)	23446348	ENSG00000140299.7	3	-0.152	92	-0.146	94	LCLBACD1		Normal/Primary	PAR-CLIP	POSITIVE	DIRECT	DOWN
hsa-miR-106b-5p	BNIP2	3	PAR-CLIP	Functional MTI (Weak)	21572407	ENSG00000140299.7	1	-0.01	46	-0.01	67	BC3		Cancer/Malignant	PAR-CLIP	POSITIVE	DIRECT	DOWN
hsa-miR-106b-5p	BNIP2	3	PAR-CLIP	Functional MTI (Weak)	21572407	ENSG00000140299.7	1	-0.01	46	-0.01	67	ESC	Embryo	Embryonic/Fetal
hsa-miR-106b-5p	BNIP2	3	PAR-CLIP	Functional MTI (Weak)	21572407	ENSG00000140299.7	1	-0.01	46	-0.01	67	LCLBACD3		Normal/Primary	PAR-CLIP	POSITIVE	DIRECT	DOWN
hsa-miR-106b-5p	BNIP2	3	PAR-CLIP	Functional MTI (Weak)	21572407	ENSG00000140299.7	1	-0.01	46	-0.01	67	BC1		Cancer/Malignant	PAR-CLIP	POSITIVE	DIRECT	DOWN
hsa-miR-106b-5p	BNIP2	3	PAR-CLIP	Functional MTI (Weak)	21572407	ENSG00000140299.7	1	-0.01	46	-0.01	67	LCL35		Normal/Primary	PAR-CLIP	POSITIVE	DIRECT	DOWN
hsa-miR-106b-5p	BNIP2	3	PAR-CLIP	Functional MTI (Weak)	21572407	ENSG00000140299.7	1	-0.01	46	-0.01	67	HEK293	Kidney	Embryonic/Fetal	PAR-CLIP	POSITIVE	DIRECT	DOWN
hsa-miR-106b-5p	BNIP2	3	PAR-CLIP	Functional MTI (Weak)	21572407	ENSG00000140299.7	1	-0.01	46	-0.01	67	LCLBAC		Normal/Primary	PAR-CLIP	POSITIVE	DIRECT	DOWN
hsa-miR-106b-5p	BNIP2	3	PAR-CLIP	Functional MTI (Weak)	21572407	ENSG00000140299.7	1	-0.01	46	-0.01	67	EF3DAGO2		Normal/Primary	PAR-CLIP	POSITIVE	DIRECT	DOWN
hsa-miR-106b-5p	BNIP2	3	PAR-CLIP	Functional MTI (Weak)	21572407	ENSG00000140299.7	1	-0.01	46	-0.01	67	HEK293	Kidney	Embryonic/Fetal	PAR-CLIP	POSITIVE	DIRECT	DOWN	mild MNase digestion
hsa-miR-106b-5p	BNIP2	3	PAR-CLIP	Functional MTI (Weak)	21572407	ENSG00000140299.7	1	-0.01	46	-0.01	67	LCLBACD1		Normal/Primary	PAR-CLIP	POSITIVE	DIRECT	DOWN
hsa-miR-106b-5p	BNIP2	3	PAR-CLIP	Functional MTI (Weak)	20371350	ENSG00000140299.7	3	-0.152	92	-0.146	94	BC3		Cancer/Malignant	PAR-CLIP	POSITIVE	DIRECT	DOWN
hsa-miR-106b-5p	BNIP2	3	PAR-CLIP	Functional MTI (Weak)	20371350	ENSG00000140299.7	3	-0.152	92	-0.146	94	ESC	Embryo	Embryonic/Fetal
hsa-miR-106b-5p	BNIP2	3	PAR-CLIP	Functional MTI (Weak)	20371350	ENSG00000140299.7	3	-0.152	92	-0.146	94	LCLBACD3		Normal/Primary	PAR-CLIP	POSITIVE	DIRECT	DOWN
hsa-miR-106b-5p	BNIP2	3	PAR-CLIP	Functional MTI (Weak)	20371350	ENSG00000140299.7	3	-0.152	92	-0.146	94	BC1		Cancer/Malignant	PAR-CLIP	POSITIVE	DIRECT	DOWN
hsa-miR-106b-5p	BNIP2	3	PAR-CLIP	Functional MTI (Weak)	20371350	ENSG00000140299.7	3	-0.152	92	-0.146	94	LCL35		Normal/Primary	PAR-CLIP	POSITIVE	DIRECT	DOWN
hsa-miR-106b-5p	BNIP2	3	PAR-CLIP	Functional MTI (Weak)	20371350	ENSG00000140299.7	3	-0.152	92	-0.146	94	HEK293	Kidney	Embryonic/Fetal	PAR-CLIP	POSITIVE	DIRECT	DOWN
hsa-miR-106b-5p	BNIP2	3	PAR-CLIP	Functional MTI (Weak)	20371350	ENSG00000140299.7	3	-0.152	92	-0.146	94	LCLBAC		Normal/Primary	PAR-CLIP	POSITIVE	DIRECT	DOWN
hsa-miR-106b-5p	BNIP2	3	PAR-CLIP	Functional MTI (Weak)	20371350	ENSG00000140299.7	3	-0.152	92	-0.146	94	EF3DAGO2		Normal/Primary	PAR-CLIP	POSITIVE	DIRECT	DOWN
hsa-miR-106b-5p	BNIP2	3	PAR-CLIP	Functional MTI (Weak)	20371350	ENSG00000140299.7	3	-0.152	92	-0.146	94	HEK293	Kidney	Embryonic/Fetal	PAR-CLIP	POSITIVE	DIRECT	DOWN	mild MNase digestion
hsa-miR-106b-5p	BNIP2	3	PAR-CLIP	Functional MTI (Weak)	20371350	ENSG00000140299.7	3	-0.152	92	-0.146	94	LCLBACD1		Normal/Primary	PAR-CLIP	POSITIVE	DIRECT	DOWN
hsa-miR-106b-5p	BNIP2	3	HITS-CLIP	Functional MTI (Weak)	22473208	ENSG00000140299.7	1	-0.01	46	-0.01	67	BC3		Cancer/Malignant	PAR-CLIP	POSITIVE	DIRECT	DOWN
hsa-miR-106b-5p	BNIP2	3	HITS-CLIP	Functional MTI (Weak)	22473208	ENSG00000140299.7	1	-0.01	46	-0.01	67	ESC	Embryo	Embryonic/Fetal
hsa-miR-106b-5p	BNIP2	3	HITS-CLIP	Functional MTI (Weak)	22473208	ENSG00000140299.7	1	-0.01	46	-0.01	67	LCLBACD3		Normal/Primary	PAR-CLIP	POSITIVE	DIRECT	DOWN
hsa-miR-106b-5p	BNIP2	3	HITS-CLIP	Functional MTI (Weak)	22473208	ENSG00000140299.7	1	-0.01	46	-0.01	67	BC1		Cancer/Malignant	PAR-CLIP	POSITIVE	DIRECT	DOWN
hsa-miR-106b-5p	BNIP2	3	HITS-CLIP	Functional MTI (Weak)	22473208	ENSG00000140299.7	1	-0.01	46	-0.01	67	LCL35		Normal/Primary	PAR-CLIP	POSITIVE	DIRECT	DOWN
hsa-miR-106b-5p	BNIP2	3	HITS-CLIP	Functional MTI (Weak)	22473208	ENSG00000140299.7	1	-0.01	46	-0.01	67	HEK293	Kidney	Embryonic/Fetal	PAR-CLIP	POSITIVE	DIRECT	DOWN
hsa-miR-106b-5p	BNIP2	3	HITS-CLIP	Functional MTI (Weak)	22473208	ENSG00000140299.7	1	-0.01	46	-0.01	67	LCLBAC		Normal/Primary	PAR-CLIP	POSITIVE	DIRECT	DOWN
hsa-miR-106b-5p	BNIP2	3	HITS-CLIP	Functional MTI (Weak)	22473208	ENSG00000140299.7	1	-0.01	46	-0.01	67	EF3DAGO2		Normal/Primary	PAR-CLIP	POSITIVE	DIRECT	DOWN
hsa-miR-106b-5p	BNIP2	3	HITS-CLIP	Functional MTI (Weak)	22473208	ENSG00000140299.7	1	-0.01	46	-0.01	67	HEK293	Kidney	Embryonic/Fetal	PAR-CLIP	POSITIVE	DIRECT	DOWN	mild MNase digestion
hsa-miR-106b-5p	BNIP2	3	HITS-CLIP	Functional MTI (Weak)	22473208	ENSG00000140299.7	1	-0.01	46	-0.01	67	LCLBACD1		Normal/Primary	PAR-CLIP	POSITIVE	DIRECT	DOWN
hsa-miR-106b-5p	BNIP2	3	PAR-CLIP	Functional MTI (Weak)	21572407	ENSG00000140299.7	3	-0.152	92	-0.146	94	BC3		Cancer/Malignant	PAR-CLIP	POSITIVE	DIRECT	DOWN
hsa-miR-106b-5p	BNIP2	3	PAR-CLIP	Functional MTI (Weak)	21572407	ENSG00000140299.7	3	-0.152	92	-0.146	94	ESC	Embryo	Embryonic/Fetal
hsa-miR-106b-5p	BNIP2	3	PAR-CLIP	Functional MTI (Weak)	21572407	ENSG00000140299.7	3	-0.152	92	-0.146	94	LCLBACD3		Normal/Primary	PAR-CLIP	POSITIVE	DIRECT	DOWN
hsa-miR-106b-5p	BNIP2	3	PAR-CLIP	Functional MTI (Weak)	21572407	ENSG00000140299.7	3	-0.152	92	-0.146	94	BC1		Cancer/Malignant	PAR-CLIP	POSITIVE	DIRECT	DOWN
hsa-miR-106b-5p	BNIP2	3	PAR-CLIP	Functional MTI (Weak)	21572407	ENSG00000140299.7	3	-0.152	92	-0.146	94	LCL35		Normal/Primary	PAR-CLIP	POSITIVE	DIRECT	DOWN
hsa-miR-106b-5p	BNIP2	3	PAR-CLIP	Functional MTI (Weak)	21572407	ENSG00000140299.7	3	-0.152	92	-0.146	94	HEK293	Kidney	Embryonic/Fetal	PAR-CLIP	POSITIVE	DIRECT	DOWN
hsa-miR-106b-5p	BNIP2	3	PAR-CLIP	Functional MTI (Weak)	21572407	ENSG00000140299.7	3	-0.152	92	-0.146	94	LCLBAC		Normal/Primary	PAR-CLIP	POSITIVE	DIRECT	DOWN
hsa-miR-106b-5p	BNIP2	3	PAR-CLIP	Functional MTI (Weak)	21572407	ENSG00000140299.7	3	-0.152	92	-0.146	94	EF3DAGO2		Normal/Primary	PAR-CLIP	POSITIVE	DIRECT	DOWN
hsa-miR-106b-5p	BNIP2	3	PAR-CLIP	Functional MTI (Weak)	21572407	ENSG00000140299.7	3	-0.152	92	-0.146	94	HEK293	Kidney	Embryonic/Fetal	PAR-CLIP	POSITIVE	DIRECT	DOWN	mild MNase digestion
hsa-miR-106b-5p	BNIP2	3	PAR-CLIP	Functional MTI (Weak)	21572407	ENSG00000140299.7	3	-0.152	92	-0.146	94	LCLBACD1		Normal/Primary	PAR-CLIP	POSITIVE	DIRECT	DOWN
hsa-miR-106b-5p	BNIP2	3	PAR-CLIP	Functional MTI (Weak)	23446348	ENSG00000140299.7	1	-0.01	46	-0.01	67	BC3		Cancer/Malignant	PAR-CLIP	POSITIVE	DIRECT	DOWN
hsa-miR-106b-5p	BNIP2	3	PAR-CLIP	Functional MTI (Weak)	23446348	ENSG00000140299.7	1	-0.01	46	-0.01	67	ESC	Embryo	Embryonic/Fetal
hsa-miR-106b-5p	BNIP2	3	PAR-CLIP	Functional MTI (Weak)	23446348	ENSG00000140299.7	1	-0.01	46	-0.01	67	LCLBACD3		Normal/Primary	PAR-CLIP	POSITIVE	DIRECT	DOWN
hsa-miR-106b-5p	BNIP2	3	PAR-CLIP	Functional MTI (Weak)	23446348	ENSG00000140299.7	1	-0.01	46	-0.01	67	BC1		Cancer/Malignant	PAR-CLIP	POSITIVE	DIRECT	DOWN
hsa-miR-106b-5p	BNIP2	3	PAR-CLIP	Functional MTI (Weak)	23446348	ENSG00000140299.7	1	-0.01	46	-0.01	67	LCL35		Normal/Primary	PAR-CLIP	POSITIVE	DIRECT	DOWN
hsa-miR-106b-5p	BNIP2	3	PAR-CLIP	Functional MTI (Weak)	23446348	ENSG00000140299.7	1	-0.01	46	-0.01	67	HEK293	Kidney	Embryonic/Fetal	PAR-CLIP	POSITIVE	DIRECT	DOWN
hsa-miR-106b-5p	BNIP2	3	PAR-CLIP	Functional MTI (Weak)	23446348	ENSG00000140299.7	1	-0.01	46	-0.01	67	LCLBAC		Normal/Primary	PAR-CLIP	POSITIVE	DIRECT	DOWN
hsa-miR-106b-5p	BNIP2	3	PAR-CLIP	Functional MTI (Weak)	23446348	ENSG00000140299.7	1	-0.01	46	-0.01	67	EF3DAGO2		Normal/Primary	PAR-CLIP	POSITIVE	DIRECT	DOWN
hsa-miR-106b-5p	BNIP2	3	PAR-CLIP	Functional MTI (Weak)	23446348	ENSG00000140299.7	1	-0.01	46	-0.01	67	HEK293	Kidney	Embryonic/Fetal	PAR-CLIP	POSITIVE	DIRECT	DOWN	mild MNase digestion
hsa-miR-106b-5p	BNIP2	3	PAR-CLIP	Functional MTI (Weak)	23446348	ENSG00000140299.7	1	-0.01	46	-0.01	67	LCLBACD1		Normal/Primary	PAR-CLIP	POSITIVE	DIRECT	DOWN
hsa-miR-106b-5p	BRMS1L	3	HITS-CLIP	Functional MTI (Weak)	22473208	ENSG00000100916.9	1	-0.024	75	-0.024	81	BCBL1	Bone Marrow	Cancer/Malignant	HITS-CLIP	POSITIVE	DIRECT	DOWN
hsa-miR-106b-5p	BRMS1L	3	HITS-CLIP	Functional MTI (Weak)	22473208	ENSG00000100916.9	1	-0.024	75	-0.024	81	BT474	Mammary Gland	Cancer/Malignant	HITS-CLIP	POSITIVE	DIRECT	DOWN
hsa-miR-106b-5p	BRMS1L	3	HITS-CLIP	Functional MTI (Weak)	22473208	ENSG00000100916.9	1	-0.024	75	-0.024	81				Microarrays	POSITIVE	INDIRECT	DOWN
hsa-miR-106b-5p	BRMS1L	3	HITS-CLIP	Functional MTI (Weak)	22473208	ENSG00000100916.9	1	-0.024	75	-0.024	81	293S	Kidney		HITS-CLIP	POSITIVE	DIRECT	DOWN	treatment:hippuristanol
hsa-miR-106b-5p	BRMS1L	3	HITS-CLIP	Functional MTI (Weak)	22473208	ENSG00000100916.9	2	-0.231	96	-0.231	97	BCBL1	Bone Marrow	Cancer/Malignant	HITS-CLIP	POSITIVE	DIRECT	DOWN
hsa-miR-106b-5p	BRMS1L	3	HITS-CLIP	Functional MTI (Weak)	22473208	ENSG00000100916.9	2	-0.231	96	-0.231	97	BT474	Mammary Gland	Cancer/Malignant	HITS-CLIP	POSITIVE	DIRECT	DOWN
hsa-miR-106b-5p	BRMS1L	3	HITS-CLIP	Functional MTI (Weak)	22473208	ENSG00000100916.9	2	-0.231	96	-0.231	97				Microarrays	POSITIVE	INDIRECT	DOWN
hsa-miR-106b-5p	BRMS1L	3	HITS-CLIP	Functional MTI (Weak)	22473208	ENSG00000100916.9	2	-0.231	96	-0.231	97	293S	Kidney		HITS-CLIP	POSITIVE	DIRECT	DOWN	treatment:hippuristanol
hsa-miR-106b-5p	BRMS1L	3	HITS-CLIP	Functional MTI (Weak)	22473208	ENSG00000100916.9	3	-0.21	95	-0.004	58	BCBL1	Bone Marrow	Cancer/Malignant	HITS-CLIP	POSITIVE	DIRECT	DOWN
hsa-miR-106b-5p	BRMS1L	3	HITS-CLIP	Functional MTI (Weak)	22473208	ENSG00000100916.9	3	-0.21	95	-0.004	58	BT474	Mammary Gland	Cancer/Malignant	HITS-CLIP	POSITIVE	DIRECT	DOWN
hsa-miR-106b-5p	BRMS1L	3	HITS-CLIP	Functional MTI (Weak)	22473208	ENSG00000100916.9	3	-0.21	95	-0.004	58				Microarrays	POSITIVE	INDIRECT	DOWN
hsa-miR-106b-5p	BRMS1L	3	HITS-CLIP	Functional MTI (Weak)	22473208	ENSG00000100916.9	3	-0.21	95	-0.004	58	293S	Kidney		HITS-CLIP	POSITIVE	DIRECT	DOWN	treatment:hippuristanol
hsa-miR-106b-5p	BRMS1L	3	Microarray	Functional MTI (Weak)	17242205	ENSG00000100916.9	3	-0.326	98	-0.32	99	BCBL1	Bone Marrow	Cancer/Malignant	HITS-CLIP	POSITIVE	DIRECT	DOWN
hsa-miR-106b-5p	BRMS1L	3	Microarray	Functional MTI (Weak)	17242205	ENSG00000100916.9	3	-0.326	98	-0.32	99	BT474	Mammary Gland	Cancer/Malignant	HITS-CLIP	POSITIVE	DIRECT	DOWN
hsa-miR-106b-5p	BRMS1L	3	Microarray	Functional MTI (Weak)	17242205	ENSG00000100916.9	3	-0.326	98	-0.32	99				Microarrays	POSITIVE	INDIRECT	DOWN
hsa-miR-106b-5p	BRMS1L	3	Microarray	Functional MTI (Weak)	17242205	ENSG00000100916.9	3	-0.326	98	-0.32	99	293S	Kidney		HITS-CLIP	POSITIVE	DIRECT	DOWN	treatment:hippuristanol
hsa-miR-106b-5p	BRMS1L	3	Microarray	Functional MTI (Weak)	17242205	ENSG00000100916.9	3	-0.21	95	-0.004	58	BCBL1	Bone Marrow	Cancer/Malignant	HITS-CLIP	POSITIVE	DIRECT	DOWN
hsa-miR-106b-5p	BRMS1L	3	Microarray	Functional MTI (Weak)	17242205	ENSG00000100916.9	3	-0.21	95	-0.004	58	BT474	Mammary Gland	Cancer/Malignant	HITS-CLIP	POSITIVE	DIRECT	DOWN
hsa-miR-106b-5p	BRMS1L	3	Microarray	Functional MTI (Weak)	17242205	ENSG00000100916.9	3	-0.21	95	-0.004	58				Microarrays	POSITIVE	INDIRECT	DOWN
hsa-miR-106b-5p	BRMS1L	3	Microarray	Functional MTI (Weak)	17242205	ENSG00000100916.9	3	-0.21	95	-0.004	58	293S	Kidney		HITS-CLIP	POSITIVE	DIRECT	DOWN	treatment:hippuristanol
hsa-miR-106b-5p	BRMS1L	3	HITS-CLIP	Functional MTI (Weak)	22473208	ENSG00000100916.9	3	-0.326	98	-0.32	99	BCBL1	Bone Marrow	Cancer/Malignant	HITS-CLIP	POSITIVE	DIRECT	DOWN
hsa-miR-106b-5p	BRMS1L	3	HITS-CLIP	Functional MTI (Weak)	22473208	ENSG00000100916.9	3	-0.326	98	-0.32	99	BT474	Mammary Gland	Cancer/Malignant	HITS-CLIP	POSITIVE	DIRECT	DOWN
hsa-miR-106b-5p	BRMS1L	3	HITS-CLIP	Functional MTI (Weak)	22473208	ENSG00000100916.9	3	-0.326	98	-0.32	99				Microarrays	POSITIVE	INDIRECT	DOWN
hsa-miR-106b-5p	BRMS1L	3	HITS-CLIP	Functional MTI (Weak)	22473208	ENSG00000100916.9	3	-0.326	98	-0.32	99	293S	Kidney		HITS-CLIP	POSITIVE	DIRECT	DOWN	treatment:hippuristanol
hsa-miR-106b-5p	BRMS1L	3	Microarray	Functional MTI (Weak)	17242205	ENSG00000100916.9	1	-0.024	75	-0.024	81	BCBL1	Bone Marrow	Cancer/Malignant	HITS-CLIP	POSITIVE	DIRECT	DOWN
hsa-miR-106b-5p	BRMS1L	3	Microarray	Functional MTI (Weak)	17242205	ENSG00000100916.9	1	-0.024	75	-0.024	81	BT474	Mammary Gland	Cancer/Malignant	HITS-CLIP	POSITIVE	DIRECT	DOWN
hsa-miR-106b-5p	BRMS1L	3	Microarray	Functional MTI (Weak)	17242205	ENSG00000100916.9	1	-0.024	75	-0.024	81				Microarrays	POSITIVE	INDIRECT	DOWN
hsa-miR-106b-5p	BRMS1L	3	Microarray	Functional MTI (Weak)	17242205	ENSG00000100916.9	1	-0.024	75	-0.024	81	293S	Kidney		HITS-CLIP	POSITIVE	DIRECT	DOWN	treatment:hippuristanol
hsa-miR-106b-5p	BRMS1L	3	Microarray	Functional MTI (Weak)	17242205	ENSG00000100916.9	2	-0.231	96	-0.231	97	BCBL1	Bone Marrow	Cancer/Malignant	HITS-CLIP	POSITIVE	DIRECT	DOWN
hsa-miR-106b-5p	BRMS1L	3	Microarray	Functional MTI (Weak)	17242205	ENSG00000100916.9	2	-0.231	96	-0.231	97	BT474	Mammary Gland	Cancer/Malignant	HITS-CLIP	POSITIVE	DIRECT	DOWN
hsa-miR-106b-5p	BRMS1L	3	Microarray	Functional MTI (Weak)	17242205	ENSG00000100916.9	2	-0.231	96	-0.231	97				Microarrays	POSITIVE	INDIRECT	DOWN
hsa-miR-106b-5p	BRMS1L	3	Microarray	Functional MTI (Weak)	17242205	ENSG00000100916.9	2	-0.231	96	-0.231	97	293S	Kidney		HITS-CLIP	POSITIVE	DIRECT	DOWN	treatment:hippuristanol
hsa-miR-106b-5p	BRWD1	3	CLASH	Functional MTI (Weak)	23622248	ENSG00000185658.9	3	-0.056	83	-0.016	73	HEK293	Kidney	Embryonic/Fetal	PAR-CLIP	POSITIVE	DIRECT	DOWN	mild MNase digestion
hsa-miR-106b-5p	BRWD1	3	CLASH	Functional MTI (Weak)	23622248	ENSG00000185658.9	3	-0.056	83	-0.016	73	BC1		Cancer/Malignant	PAR-CLIP	POSITIVE	DIRECT	DOWN
hsa-miR-106b-5p	BRWD1	3	CLASH	Functional MTI (Weak)	23622248	ENSG00000185658.9	3	-0.056	83	-0.016	73	HELA	Cervix	Cancer/Malignant	HITS-CLIP	POSITIVE	DIRECT	DOWN	Hela cells were treated with control shRNA.
hsa-miR-106b-5p	BRWD1	3	CLASH	Functional MTI (Weak)	23622248	ENSG00000185658.9	3	-0.056	83	-0.016	73	ESC	Embryo	Embryonic/Fetal
hsa-miR-106b-5p	BTBD7	3	HITS-CLIP	Functional MTI (Weak)	22473208	ENSG00000011114.10	2	-0.144	91	-0.121	92	ESC	Embryo	Embryonic/Fetal
hsa-miR-106b-5p	BTBD7	3	HITS-CLIP	Functional MTI (Weak)	22473208	ENSG00000011114.10	2	-0.215	95	-0.215	96	ESC	Embryo	Embryonic/Fetal
hsa-miR-106b-5p	BTG2	3	PAR-CLIP	Functional MTI (Weak)	21572407	ENSG00000159388.5	1	-0.049	82	-0.049	86	LCL35		Normal/Primary	PAR-CLIP	POSITIVE	DIRECT	DOWN
hsa-miR-106b-5p	BTG2	3	PAR-CLIP	Functional MTI (Weak)	21572407	ENSG00000159388.5	1	-0.049	82	-0.049	86	BC1		Cancer/Malignant	PAR-CLIP	POSITIVE	DIRECT	DOWN
hsa-miR-106b-5p	BTG2	3	PAR-CLIP	Functional MTI (Weak)	21572407	ENSG00000159388.5	1	-0.049	82	-0.049	86	LCLBACD1		Normal/Primary	PAR-CLIP	POSITIVE	DIRECT	DOWN
hsa-miR-106b-5p	BTG2	3	PAR-CLIP	Functional MTI (Weak)	21572407	ENSG00000159388.5	1	-0.049	82	-0.049	86	HEK293	Kidney	Embryonic/Fetal	PAR-CLIP	POSITIVE	DIRECT	DOWN	mild MNase digestion
hsa-miR-106b-5p	BTG2	3	PAR-CLIP	Functional MTI (Weak)	21572407	ENSG00000159388.5	1	-0.049	82	-0.049	86	ESC	Embryo	Embryonic/Fetal
hsa-miR-106b-5p	BTG2	3	PAR-CLIP	Functional MTI (Weak)	21572407	ENSG00000159388.5	1	-0.049	82	-0.049	86	293S	Kidney		HITS-CLIP	POSITIVE	DIRECT	DOWN	no treatment (control)
hsa-miR-106b-5p	BTG2	3	PAR-CLIP	Functional MTI (Weak)	21572407	ENSG00000159388.5	1	-0.049	82	-0.049	86	EF3DAGO2		Normal/Primary	PAR-CLIP	POSITIVE	DIRECT	DOWN
hsa-miR-106b-5p	BTG2	3	PAR-CLIP	Functional MTI (Weak)	21572407	ENSG00000159388.5	1	-0.049	82	-0.049	86	293S	Kidney		HITS-CLIP	POSITIVE	DIRECT	DOWN	treatment:hippuristanol
hsa-miR-106b-5p	BTG2	3	PAR-CLIP	Functional MTI (Weak)	21572407	ENSG00000159388.5	1	-0.049	82	-0.049	86	293S	Kidney		HITS-CLIP	POSITIVE	DIRECT	DOWN	treatment: arsenite
hsa-miR-106b-5p	BTG2	3	PAR-CLIP	Functional MTI (Weak)	21572407	ENSG00000159388.5	1	-0.049	82	-0.049	86	BCBL1	Bone Marrow	Cancer/Malignant	HITS-CLIP	POSITIVE	DIRECT	DOWN
hsa-miR-106b-5p	BTG2	3	PAR-CLIP	Functional MTI (Weak)	23592263	ENSG00000159388.5	1	-0.049	82	-0.049	86	LCL35		Normal/Primary	PAR-CLIP	POSITIVE	DIRECT	DOWN
hsa-miR-106b-5p	BTG2	3	PAR-CLIP	Functional MTI (Weak)	23592263	ENSG00000159388.5	1	-0.049	82	-0.049	86	BC1		Cancer/Malignant	PAR-CLIP	POSITIVE	DIRECT	DOWN
hsa-miR-106b-5p	BTG2	3	PAR-CLIP	Functional MTI (Weak)	23592263	ENSG00000159388.5	1	-0.049	82	-0.049	86	LCLBACD1		Normal/Primary	PAR-CLIP	POSITIVE	DIRECT	DOWN
hsa-miR-106b-5p	BTG2	3	PAR-CLIP	Functional MTI (Weak)	23592263	ENSG00000159388.5	1	-0.049	82	-0.049	86	HEK293	Kidney	Embryonic/Fetal	PAR-CLIP	POSITIVE	DIRECT	DOWN	mild MNase digestion
hsa-miR-106b-5p	BTG2	3	PAR-CLIP	Functional MTI (Weak)	23592263	ENSG00000159388.5	1	-0.049	82	-0.049	86	ESC	Embryo	Embryonic/Fetal
hsa-miR-106b-5p	BTG2	3	PAR-CLIP	Functional MTI (Weak)	23592263	ENSG00000159388.5	1	-0.049	82	-0.049	86	293S	Kidney		HITS-CLIP	POSITIVE	DIRECT	DOWN	no treatment (control)
hsa-miR-106b-5p	BTG2	3	PAR-CLIP	Functional MTI (Weak)	23592263	ENSG00000159388.5	1	-0.049	82	-0.049	86	EF3DAGO2		Normal/Primary	PAR-CLIP	POSITIVE	DIRECT	DOWN
hsa-miR-106b-5p	BTG2	3	PAR-CLIP	Functional MTI (Weak)	23592263	ENSG00000159388.5	1	-0.049	82	-0.049	86	293S	Kidney		HITS-CLIP	POSITIVE	DIRECT	DOWN	treatment:hippuristanol
hsa-miR-106b-5p	BTG2	3	PAR-CLIP	Functional MTI (Weak)	23592263	ENSG00000159388.5	1	-0.049	82	-0.049	86	293S	Kidney		HITS-CLIP	POSITIVE	DIRECT	DOWN	treatment: arsenite
hsa-miR-106b-5p	BTG2	3	PAR-CLIP	Functional MTI (Weak)	23592263	ENSG00000159388.5	1	-0.049	82	-0.049	86	BCBL1	Bone Marrow	Cancer/Malignant	HITS-CLIP	POSITIVE	DIRECT	DOWN
hsa-miR-106b-5p	BTG3	3	PAR-CLIP//HITS-CLIP	Functional MTI (Weak)	21572407	ENSG00000154640.10	3	-0.647	99	-0.647	99	ESC	Embryo	Embryonic/Fetal
hsa-miR-106b-5p	BTG3	3	PAR-CLIP//HITS-CLIP	Functional MTI (Weak)	21572407	ENSG00000154640.10	3	-0.647	99	-0.647	99	BC1		Cancer/Malignant	PAR-CLIP	POSITIVE	DIRECT	DOWN
hsa-miR-106b-5p	BTG3	3	PAR-CLIP//HITS-CLIP	Functional MTI (Weak)	21572407	ENSG00000154640.10	3	-0.647	99	-0.647	99	LCL35		Normal/Primary	PAR-CLIP	POSITIVE	DIRECT	DOWN
hsa-miR-106b-5p	BTG3	3	PAR-CLIP//HITS-CLIP	Functional MTI (Weak)	21572407	ENSG00000154640.10	3	-0.647	99	-0.647	99	LCLBAC		Normal/Primary	PAR-CLIP	POSITIVE	DIRECT	DOWN
hsa-miR-106b-5p	BTG3	3	PAR-CLIP//HITS-CLIP	Functional MTI (Weak)	21572407	ENSG00000154640.10	3	-0.647	99	-0.647	99				Microarrays	POSITIVE	INDIRECT	DOWN
hsa-miR-106b-5p	BTG3	3	PAR-CLIP//HITS-CLIP	Functional MTI (Weak)	21572407	ENSG00000154640.10	3	-0.647	99	-0.647	99	293S	Kidney		HITS-CLIP	POSITIVE	DIRECT	DOWN	treatment: emetine
hsa-miR-106b-5p	BTG3	3	PAR-CLIP//HITS-CLIP	Functional MTI (Weak)	21572407	ENSG00000154640.10	3	-0.647	99	-0.647	99	LCLBACD3		Normal/Primary	PAR-CLIP	POSITIVE	DIRECT	DOWN
hsa-miR-106b-5p	BTG3	3	PAR-CLIP//HITS-CLIP	Functional MTI (Weak)	21572407	ENSG00000154640.10	3	-0.647	99	-0.647	99	HEK293	Kidney	Embryonic/Fetal	PAR-CLIP	POSITIVE	DIRECT	DOWN
hsa-miR-106b-5p	BTG3	3	PAR-CLIP//HITS-CLIP	Functional MTI (Weak)	21572407	ENSG00000154640.10	3	-0.647	99	-0.647	99	293S	Kidney		HITS-CLIP	POSITIVE	DIRECT	DOWN	no treatment (control)
hsa-miR-106b-5p	BTG3	3	PAR-CLIP//HITS-CLIP	Functional MTI (Weak)	21572407	ENSG00000154640.10	3	-0.647	99	-0.647	99	HEK293	Kidney	Embryonic/Fetal	PAR-CLIP	POSITIVE	DIRECT	DOWN	mild MNase digestion
hsa-miR-106b-5p	BTG3	3	PAR-CLIP//HITS-CLIP	Functional MTI (Weak)	21572407	ENSG00000154640.10	3	-0.647	99	-0.647	99	BC3		Cancer/Malignant	PAR-CLIP	POSITIVE	DIRECT	DOWN
hsa-miR-106b-5p	BTG3	3	PAR-CLIP	Functional MTI (Weak)	20371350	ENSG00000154640.10	3	-0.647	99	-0.647	99	ESC	Embryo	Embryonic/Fetal
hsa-miR-106b-5p	BTG3	3	PAR-CLIP	Functional MTI (Weak)	20371350	ENSG00000154640.10	3	-0.647	99	-0.647	99	BC1		Cancer/Malignant	PAR-CLIP	POSITIVE	DIRECT	DOWN
hsa-miR-106b-5p	BTG3	3	PAR-CLIP	Functional MTI (Weak)	20371350	ENSG00000154640.10	3	-0.647	99	-0.647	99	LCL35		Normal/Primary	PAR-CLIP	POSITIVE	DIRECT	DOWN
hsa-miR-106b-5p	BTG3	3	PAR-CLIP	Functional MTI (Weak)	20371350	ENSG00000154640.10	3	-0.647	99	-0.647	99	LCLBAC		Normal/Primary	PAR-CLIP	POSITIVE	DIRECT	DOWN
hsa-miR-106b-5p	BTG3	3	PAR-CLIP	Functional MTI (Weak)	20371350	ENSG00000154640.10	3	-0.647	99	-0.647	99				Microarrays	POSITIVE	INDIRECT	DOWN
hsa-miR-106b-5p	BTG3	3	PAR-CLIP	Functional MTI (Weak)	20371350	ENSG00000154640.10	3	-0.647	99	-0.647	99	293S	Kidney		HITS-CLIP	POSITIVE	DIRECT	DOWN	treatment: emetine
hsa-miR-106b-5p	BTG3	3	PAR-CLIP	Functional MTI (Weak)	20371350	ENSG00000154640.10	3	-0.647	99	-0.647	99	LCLBACD3		Normal/Primary	PAR-CLIP	POSITIVE	DIRECT	DOWN
hsa-miR-106b-5p	BTG3	3	PAR-CLIP	Functional MTI (Weak)	20371350	ENSG00000154640.10	3	-0.647	99	-0.647	99	HEK293	Kidney	Embryonic/Fetal	PAR-CLIP	POSITIVE	DIRECT	DOWN
hsa-miR-106b-5p	BTG3	3	PAR-CLIP	Functional MTI (Weak)	20371350	ENSG00000154640.10	3	-0.647	99	-0.647	99	293S	Kidney		HITS-CLIP	POSITIVE	DIRECT	DOWN	no treatment (control)
hsa-miR-106b-5p	BTG3	3	PAR-CLIP	Functional MTI (Weak)	20371350	ENSG00000154640.10	3	-0.647	99	-0.647	99	HEK293	Kidney	Embryonic/Fetal	PAR-CLIP	POSITIVE	DIRECT	DOWN	mild MNase digestion
hsa-miR-106b-5p	BTG3	3	PAR-CLIP	Functional MTI (Weak)	20371350	ENSG00000154640.10	3	-0.647	99	-0.647	99	BC3		Cancer/Malignant	PAR-CLIP	POSITIVE	DIRECT	DOWN
hsa-miR-106b-5p	BTG3	3	PAR-CLIP	Functional MTI (Weak)	22012620	ENSG00000154640.10	3	-0.647	99	-0.647	99	ESC	Embryo	Embryonic/Fetal
hsa-miR-106b-5p	BTG3	3	PAR-CLIP	Functional MTI (Weak)	22012620	ENSG00000154640.10	3	-0.647	99	-0.647	99	BC1		Cancer/Malignant	PAR-CLIP	POSITIVE	DIRECT	DOWN
hsa-miR-106b-5p	BTG3	3	PAR-CLIP	Functional MTI (Weak)	22012620	ENSG00000154640.10	3	-0.647	99	-0.647	99	LCL35		Normal/Primary	PAR-CLIP	POSITIVE	DIRECT	DOWN
hsa-miR-106b-5p	BTG3	3	PAR-CLIP	Functional MTI (Weak)	22012620	ENSG00000154640.10	3	-0.647	99	-0.647	99	LCLBAC		Normal/Primary	PAR-CLIP	POSITIVE	DIRECT	DOWN
hsa-miR-106b-5p	BTG3	3	PAR-CLIP	Functional MTI (Weak)	22012620	ENSG00000154640.10	3	-0.647	99	-0.647	99				Microarrays	POSITIVE	INDIRECT	DOWN
hsa-miR-106b-5p	BTG3	3	PAR-CLIP	Functional MTI (Weak)	22012620	ENSG00000154640.10	3	-0.647	99	-0.647	99	293S	Kidney		HITS-CLIP	POSITIVE	DIRECT	DOWN	treatment: emetine
hsa-miR-106b-5p	BTG3	3	PAR-CLIP	Functional MTI (Weak)	22012620	ENSG00000154640.10	3	-0.647	99	-0.647	99	LCLBACD3		Normal/Primary	PAR-CLIP	POSITIVE	DIRECT	DOWN
hsa-miR-106b-5p	BTG3	3	PAR-CLIP	Functional MTI (Weak)	22012620	ENSG00000154640.10	3	-0.647	99	-0.647	99	HEK293	Kidney	Embryonic/Fetal	PAR-CLIP	POSITIVE	DIRECT	DOWN
hsa-miR-106b-5p	BTG3	3	PAR-CLIP	Functional MTI (Weak)	22012620	ENSG00000154640.10	3	-0.647	99	-0.647	99	293S	Kidney		HITS-CLIP	POSITIVE	DIRECT	DOWN	no treatment (control)
hsa-miR-106b-5p	BTG3	3	PAR-CLIP	Functional MTI (Weak)	22012620	ENSG00000154640.10	3	-0.647	99	-0.647	99	HEK293	Kidney	Embryonic/Fetal	PAR-CLIP	POSITIVE	DIRECT	DOWN	mild MNase digestion
hsa-miR-106b-5p	BTG3	3	PAR-CLIP	Functional MTI (Weak)	22012620	ENSG00000154640.10	3	-0.647	99	-0.647	99	BC3		Cancer/Malignant	PAR-CLIP	POSITIVE	DIRECT	DOWN
hsa-miR-106b-5p	BTG3	3	Microarray	Functional MTI (Weak)	17242205	ENSG00000154640.10	3	-0.647	99	-0.647	99	ESC	Embryo	Embryonic/Fetal
hsa-miR-106b-5p	BTG3	3	Microarray	Functional MTI (Weak)	17242205	ENSG00000154640.10	3	-0.647	99	-0.647	99	BC1		Cancer/Malignant	PAR-CLIP	POSITIVE	DIRECT	DOWN
hsa-miR-106b-5p	BTG3	3	Microarray	Functional MTI (Weak)	17242205	ENSG00000154640.10	3	-0.647	99	-0.647	99	LCL35		Normal/Primary	PAR-CLIP	POSITIVE	DIRECT	DOWN
hsa-miR-106b-5p	BTG3	3	Microarray	Functional MTI (Weak)	17242205	ENSG00000154640.10	3	-0.647	99	-0.647	99	LCLBAC		Normal/Primary	PAR-CLIP	POSITIVE	DIRECT	DOWN
hsa-miR-106b-5p	BTG3	3	Microarray	Functional MTI (Weak)	17242205	ENSG00000154640.10	3	-0.647	99	-0.647	99				Microarrays	POSITIVE	INDIRECT	DOWN
hsa-miR-106b-5p	BTG3	3	Microarray	Functional MTI (Weak)	17242205	ENSG00000154640.10	3	-0.647	99	-0.647	99	293S	Kidney		HITS-CLIP	POSITIVE	DIRECT	DOWN	treatment: emetine
hsa-miR-106b-5p	BTG3	3	Microarray	Functional MTI (Weak)	17242205	ENSG00000154640.10	3	-0.647	99	-0.647	99	LCLBACD3		Normal/Primary	PAR-CLIP	POSITIVE	DIRECT	DOWN
hsa-miR-106b-5p	BTG3	3	Microarray	Functional MTI (Weak)	17242205	ENSG00000154640.10	3	-0.647	99	-0.647	99	HEK293	Kidney	Embryonic/Fetal	PAR-CLIP	POSITIVE	DIRECT	DOWN
hsa-miR-106b-5p	BTG3	3	Microarray	Functional MTI (Weak)	17242205	ENSG00000154640.10	3	-0.647	99	-0.647	99	293S	Kidney		HITS-CLIP	POSITIVE	DIRECT	DOWN	no treatment (control)
hsa-miR-106b-5p	BTG3	3	Microarray	Functional MTI (Weak)	17242205	ENSG00000154640.10	3	-0.647	99	-0.647	99	HEK293	Kidney	Embryonic/Fetal	PAR-CLIP	POSITIVE	DIRECT	DOWN	mild MNase digestion
hsa-miR-106b-5p	BTG3	3	Microarray	Functional MTI (Weak)	17242205	ENSG00000154640.10	3	-0.647	99	-0.647	99	BC3		Cancer/Malignant	PAR-CLIP	POSITIVE	DIRECT	DOWN
hsa-miR-106b-5p	BTG3	3	PAR-CLIP	Functional MTI (Weak)	23446348	ENSG00000154640.10	3	-0.647	99	-0.647	99	ESC	Embryo	Embryonic/Fetal
hsa-miR-106b-5p	BTG3	3	PAR-CLIP	Functional MTI (Weak)	23446348	ENSG00000154640.10	3	-0.647	99	-0.647	99	BC1		Cancer/Malignant	PAR-CLIP	POSITIVE	DIRECT	DOWN
hsa-miR-106b-5p	BTG3	3	PAR-CLIP	Functional MTI (Weak)	23446348	ENSG00000154640.10	3	-0.647	99	-0.647	99	LCL35		Normal/Primary	PAR-CLIP	POSITIVE	DIRECT	DOWN
hsa-miR-106b-5p	BTG3	3	PAR-CLIP	Functional MTI (Weak)	23446348	ENSG00000154640.10	3	-0.647	99	-0.647	99	LCLBAC		Normal/Primary	PAR-CLIP	POSITIVE	DIRECT	DOWN
hsa-miR-106b-5p	BTG3	3	PAR-CLIP	Functional MTI (Weak)	23446348	ENSG00000154640.10	3	-0.647	99	-0.647	99				Microarrays	POSITIVE	INDIRECT	DOWN
hsa-miR-106b-5p	BTG3	3	PAR-CLIP	Functional MTI (Weak)	23446348	ENSG00000154640.10	3	-0.647	99	-0.647	99	293S	Kidney		HITS-CLIP	POSITIVE	DIRECT	DOWN	treatment: emetine
hsa-miR-106b-5p	BTG3	3	PAR-CLIP	Functional MTI (Weak)	23446348	ENSG00000154640.10	3	-0.647	99	-0.647	99	LCLBACD3		Normal/Primary	PAR-CLIP	POSITIVE	DIRECT	DOWN
hsa-miR-106b-5p	BTG3	3	PAR-CLIP	Functional MTI (Weak)	23446348	ENSG00000154640.10	3	-0.647	99	-0.647	99	HEK293	Kidney	Embryonic/Fetal	PAR-CLIP	POSITIVE	DIRECT	DOWN
hsa-miR-106b-5p	BTG3	3	PAR-CLIP	Functional MTI (Weak)	23446348	ENSG00000154640.10	3	-0.647	99	-0.647	99	293S	Kidney		HITS-CLIP	POSITIVE	DIRECT	DOWN	no treatment (control)
hsa-miR-106b-5p	BTG3	3	PAR-CLIP	Functional MTI (Weak)	23446348	ENSG00000154640.10	3	-0.647	99	-0.647	99	HEK293	Kidney	Embryonic/Fetal	PAR-CLIP	POSITIVE	DIRECT	DOWN	mild MNase digestion
hsa-miR-106b-5p	BTG3	3	PAR-CLIP	Functional MTI (Weak)	23446348	ENSG00000154640.10	3	-0.647	99	-0.647	99	BC3		Cancer/Malignant	PAR-CLIP	POSITIVE	DIRECT	DOWN
hsa-miR-106b-5p	C16orf70	3	PAR-CLIP	Functional MTI (Weak)	20371350	ENSG00000125149.7	1	-0.05	82	-0.05	86	BC1		Cancer/Malignant	PAR-CLIP	POSITIVE	DIRECT	DOWN
hsa-miR-106b-5p	C16orf70	3	PAR-CLIP	Functional MTI (Weak)	20371350	ENSG00000125149.7	1	-0.05	82	-0.05	86	BCBL1	Bone Marrow	Cancer/Malignant	HITS-CLIP	POSITIVE	DIRECT	DOWN
hsa-miR-106b-5p	C16orf70	3	PAR-CLIP	Functional MTI (Weak)	20371350	ENSG00000125149.7	1	-0.05	82	-0.05	86	BC3		Cancer/Malignant	PAR-CLIP	POSITIVE	DIRECT	DOWN
hsa-miR-106b-5p	C16orf70	3	PAR-CLIP	Functional MTI (Weak)	20371350	ENSG00000125149.7	1	-0.05	82	-0.05	86	HS5	Bone Marrow	Normal/Primary	HITS-CLIP	POSITIVE	DIRECT	DOWN
hsa-miR-106b-5p	C16orf70	3	PAR-CLIP	Functional MTI (Weak)	20371350	ENSG00000125149.7	1	-0.05	82	-0.05	86	HEK293	Kidney	Embryonic/Fetal	PAR-CLIP	POSITIVE	DIRECT	DOWN	mild MNase digestion
hsa-miR-106b-5p	C16orf70	3	PAR-CLIP	Functional MTI (Weak)	20371350	ENSG00000125149.7	1	-0.05	82	-0.05	86	EF3DAGO2		Normal/Primary	PAR-CLIP	POSITIVE	DIRECT	DOWN
hsa-miR-106b-5p	C16orf70	3	PAR-CLIP	Functional MTI (Weak)	21572407	ENSG00000125149.7	1	-0.05	82	-0.05	86	BC1		Cancer/Malignant	PAR-CLIP	POSITIVE	DIRECT	DOWN
hsa-miR-106b-5p	C16orf70	3	PAR-CLIP	Functional MTI (Weak)	21572407	ENSG00000125149.7	1	-0.05	82	-0.05	86	BCBL1	Bone Marrow	Cancer/Malignant	HITS-CLIP	POSITIVE	DIRECT	DOWN
hsa-miR-106b-5p	C16orf70	3	PAR-CLIP	Functional MTI (Weak)	21572407	ENSG00000125149.7	1	-0.05	82	-0.05	86	BC3		Cancer/Malignant	PAR-CLIP	POSITIVE	DIRECT	DOWN
hsa-miR-106b-5p	C16orf70	3	PAR-CLIP	Functional MTI (Weak)	21572407	ENSG00000125149.7	1	-0.05	82	-0.05	86	HS5	Bone Marrow	Normal/Primary	HITS-CLIP	POSITIVE	DIRECT	DOWN
hsa-miR-106b-5p	C16orf70	3	PAR-CLIP	Functional MTI (Weak)	21572407	ENSG00000125149.7	1	-0.05	82	-0.05	86	HEK293	Kidney	Embryonic/Fetal	PAR-CLIP	POSITIVE	DIRECT	DOWN	mild MNase digestion
hsa-miR-106b-5p	C16orf70	3	PAR-CLIP	Functional MTI (Weak)	21572407	ENSG00000125149.7	1	-0.05	82	-0.05	86	EF3DAGO2		Normal/Primary	PAR-CLIP	POSITIVE	DIRECT	DOWN
hsa-miR-106b-5p	C2orf69	3	HITS-CLIP	Functional MTI (Weak)	22473208	ENSG00000178074.5	2	-0.242	96	-0.242	97	HEK293	Kidney	Embryonic/Fetal	PAR-CLIP	POSITIVE	DIRECT	DOWN	mild MNase digestion
hsa-miR-106b-5p	C3orf38	3	PAR-CLIP	Functional MTI (Weak)	20371350	ENSG00000179021.5	1	-0.05	82	-0.05	86	BT474	Mammary Gland	Cancer/Malignant	HITS-CLIP	POSITIVE	DIRECT	DOWN
hsa-miR-106b-5p	C3orf38	3	PAR-CLIP	Functional MTI (Weak)	23446348	ENSG00000179021.5	1	-0.05	82	-0.05	86	BT474	Mammary Gland	Cancer/Malignant	HITS-CLIP	POSITIVE	DIRECT	DOWN
hsa-miR-106b-5p	C3orf38	3	PAR-CLIP	Functional MTI (Weak)	21572407	ENSG00000179021.5	1	-0.05	82	-0.05	86	BT474	Mammary Gland	Cancer/Malignant	HITS-CLIP	POSITIVE	DIRECT	DOWN
hsa-miR-106b-5p	C3orf38	3	PAR-CLIP	Functional MTI (Weak)	24398324	ENSG00000179021.5	1	-0.05	82	-0.05	86	BT474	Mammary Gland	Cancer/Malignant	HITS-CLIP	POSITIVE	DIRECT	DOWN
hsa-miR-106b-5p	C6orf120	3	HITS-CLIP	Functional MTI (Weak)	22473208	ENSG00000185127.5	3	-0.306	98	-0.243	97	ESC	Embryo	Embryonic/Fetal
hsa-miR-106b-5p	C6orf120	3	HITS-CLIP	Functional MTI (Weak)	22473208	ENSG00000185127.5	3	-0.306	98	-0.243	97	293S	Kidney		HITS-CLIP	POSITIVE	DIRECT	DOWN	treatment:hippuristanol
hsa-miR-106b-5p	C6orf120	3	HITS-CLIP	Functional MTI (Weak)	22473208	ENSG00000185127.5	3	-0.306	98	-0.243	97	FLPIN_TREX_293	Kidney	Normal/Primary	CLASH	POSITIVE	DIRECT	DOWN
hsa-miR-106b-5p	C6orf120	3	HITS-CLIP	Functional MTI (Weak)	22473208	ENSG00000185127.5	3	-0.306	98	-0.243	97	293S	Kidney		HITS-CLIP	POSITIVE	DIRECT	DOWN	treatment: arsenite
hsa-miR-106b-5p	C6orf120	3	HITS-CLIP	Functional MTI (Weak)	22473208	ENSG00000185127.5	3	-0.306	98	-0.243	97	BCBL1	Bone Marrow	Cancer/Malignant	HITS-CLIP	POSITIVE	DIRECT	DOWN
hsa-miR-106b-5p	C6orf120	3	HITS-CLIP	Functional MTI (Weak)	22473208	ENSG00000185127.5	3	-0.306	98	-0.243	97	BT474	Mammary Gland	Cancer/Malignant	HITS-CLIP	POSITIVE	DIRECT	DOWN
hsa-miR-106b-5p	C6orf120	3	HITS-CLIP	Functional MTI (Weak)	22473208	ENSG00000185127.5	3	-0.306	98	-0.243	97	293S	Kidney		HITS-CLIP	POSITIVE	DIRECT	DOWN	no treatment (control)
hsa-miR-106b-5p	C6orf120	3	HITS-CLIP	Functional MTI (Weak)	22473208	ENSG00000185127.5	3	-0.306	98	-0.243	97	HEK293	Kidney	Embryonic/Fetal	PAR-CLIP	POSITIVE	DIRECT	DOWN	mild MNase digestion
hsa-miR-106b-5p	C6orf120	3	HITS-CLIP	Functional MTI (Weak)	22473208	ENSG00000185127.5	3	-0.306	98	-0.243	97	HELA	Cervix	Cancer/Malignant	HITS-CLIP	POSITIVE	DIRECT	DOWN	Hela cells were treated with control shRNA.
hsa-miR-106b-5p	C6orf120	3	HITS-CLIP	Functional MTI (Weak)	22473208	ENSG00000185127.5	3	-0.306	98	-0.243	97	293S	Kidney		HITS-CLIP	POSITIVE	DIRECT	DOWN	treatment: emetine
hsa-miR-106b-5p	C6orf120	3	CLASH	Functional MTI (Weak)	23622248	ENSG00000185127.5	3	-0.306	98	-0.243	97	ESC	Embryo	Embryonic/Fetal
hsa-miR-106b-5p	C6orf120	3	CLASH	Functional MTI (Weak)	23622248	ENSG00000185127.5	3	-0.306	98	-0.243	97	293S	Kidney		HITS-CLIP	POSITIVE	DIRECT	DOWN	treatment:hippuristanol
hsa-miR-106b-5p	C6orf120	3	CLASH	Functional MTI (Weak)	23622248	ENSG00000185127.5	3	-0.306	98	-0.243	97	FLPIN_TREX_293	Kidney	Normal/Primary	CLASH	POSITIVE	DIRECT	DOWN
hsa-miR-106b-5p	C6orf120	3	CLASH	Functional MTI (Weak)	23622248	ENSG00000185127.5	3	-0.306	98	-0.243	97	293S	Kidney		HITS-CLIP	POSITIVE	DIRECT	DOWN	treatment: arsenite
hsa-miR-106b-5p	C6orf120	3	CLASH	Functional MTI (Weak)	23622248	ENSG00000185127.5	3	-0.306	98	-0.243	97	BCBL1	Bone Marrow	Cancer/Malignant	HITS-CLIP	POSITIVE	DIRECT	DOWN
hsa-miR-106b-5p	C6orf120	3	CLASH	Functional MTI (Weak)	23622248	ENSG00000185127.5	3	-0.306	98	-0.243	97	BT474	Mammary Gland	Cancer/Malignant	HITS-CLIP	POSITIVE	DIRECT	DOWN
hsa-miR-106b-5p	C6orf120	3	CLASH	Functional MTI (Weak)	23622248	ENSG00000185127.5	3	-0.306	98	-0.243	97	293S	Kidney		HITS-CLIP	POSITIVE	DIRECT	DOWN	no treatment (control)
hsa-miR-106b-5p	C6orf120	3	CLASH	Functional MTI (Weak)	23622248	ENSG00000185127.5	3	-0.306	98	-0.243	97	HEK293	Kidney	Embryonic/Fetal	PAR-CLIP	POSITIVE	DIRECT	DOWN	mild MNase digestion
hsa-miR-106b-5p	C6orf120	3	CLASH	Functional MTI (Weak)	23622248	ENSG00000185127.5	3	-0.306	98	-0.243	97	HELA	Cervix	Cancer/Malignant	HITS-CLIP	POSITIVE	DIRECT	DOWN	Hela cells were treated with control shRNA.
hsa-miR-106b-5p	C6orf120	3	CLASH	Functional MTI (Weak)	23622248	ENSG00000185127.5	3	-0.306	98	-0.243	97	293S	Kidney		HITS-CLIP	POSITIVE	DIRECT	DOWN	treatment: emetine
hsa-miR-106b-5p	C7orf43	3	HITS-CLIP	Functional MTI (Weak)	22473208	ENSG00000146826.10	3	-0.596	99	-0.595	99	293S	Kidney		HITS-CLIP	POSITIVE	DIRECT	DOWN	treatment: emetine
hsa-miR-106b-5p	C7orf43	3	HITS-CLIP	Functional MTI (Weak)	22473208	ENSG00000146826.10	3	-0.596	99	-0.595	99	HEK293	Kidney	Embryonic/Fetal	PAR-CLIP	POSITIVE	DIRECT	DOWN	mild MNase digestion
hsa-miR-106b-5p	CAMK2N2	3	HITS-CLIP	Functional MTI (Weak)	22473208	ENSG00000163888.3	3	-0.399	99	-0.399	99	293S	Kidney		HITS-CLIP	POSITIVE	DIRECT	DOWN	no treatment (control)
hsa-miR-106b-5p	CAPN15	3	PAR-CLIP	Functional MTI (Weak)	23592263	ENSG00000103326.6	3	-0.151	92	-0.151	94	BT474	Mammary Gland	Cancer/Malignant	HITS-CLIP	POSITIVE	DIRECT	DOWN
hsa-miR-106b-5p	CAPN15	3	PAR-CLIP	Functional MTI (Weak)	23592263	ENSG00000103326.6	3	-0.151	92	-0.151	94	HEK293	Kidney	Embryonic/Fetal	PAR-CLIP	POSITIVE	DIRECT	DOWN	mild MNase digestion
hsa-miR-106b-5p	CAPRIN2	3	PAR-CLIP	Functional MTI (Weak)	22012620	ENSG00000110888.13	3	-0.372	99	-0.372	99	HEK293	Kidney	Embryonic/Fetal	PAR-CLIP	POSITIVE	DIRECT	DOWN	mild MNase digestion
hsa-miR-106b-5p	CAPRIN2	3	HITS-CLIP	Functional MTI (Weak)	22473208	ENSG00000110888.13	3	-0.372	99	-0.372	99	HEK293	Kidney	Embryonic/Fetal	PAR-CLIP	POSITIVE	DIRECT	DOWN	mild MNase digestion
hsa-miR-106b-5p	CAPRIN2	3	PAR-CLIP	Functional MTI (Weak)	21572407	ENSG00000110888.13	3	-0.372	99	-0.372	99	HEK293	Kidney	Embryonic/Fetal	PAR-CLIP	POSITIVE	DIRECT	DOWN	mild MNase digestion
hsa-miR-106b-5p	CBX8	3	HITS-CLIP	Functional MTI (Weak)	23824327	ENSG00000141570.6	3	-0.164	92	-0.02	77	HEK293	Kidney	Embryonic/Fetal	PAR-CLIP	POSITIVE	DIRECT	DOWN	mild MNase digestion
hsa-miR-106b-5p	CCDC71L	3	PAR-CLIP	Functional MTI (Weak)	20371350	ENSG00000253276.1	3	-0.325	98	-0.325	99	HELA	Cervix	Cancer/Malignant	HITS-CLIP	POSITIVE	DIRECT	DOWN	Hela cells were treated with control shRNA.
hsa-miR-106b-5p	CCDC71L	3	PAR-CLIP	Functional MTI (Weak)	20371350	ENSG00000253276.1	3	-0.325	98	-0.325	99	293S	Kidney		HITS-CLIP	POSITIVE	DIRECT	DOWN	no treatment (control)
hsa-miR-106b-5p	CCDC71L	3	PAR-CLIP	Functional MTI (Weak)	20371350	ENSG00000253276.1	3	-0.325	98	-0.325	99	BT474	Mammary Gland	Cancer/Malignant	HITS-CLIP	POSITIVE	DIRECT	DOWN
hsa-miR-106b-5p	CCDC71L	3	PAR-CLIP	Functional MTI (Weak)	20371350	ENSG00000253276.1	3	-0.325	98	-0.325	99	BETA Cells	Pancreas	Normal/Primary	HITS-CLIP	POSITIVE	DIRECT	DOWN
hsa-miR-106b-5p	CCDC71L	3	PAR-CLIP	Functional MTI (Weak)	20371350	ENSG00000253276.1	3	-0.325	98	-0.325	99	HEK293	Kidney	Embryonic/Fetal	PAR-CLIP	POSITIVE	DIRECT	DOWN	mild MNase digestion
hsa-miR-106b-5p	CCDC71L	3	HITS-CLIP	Functional MTI (Weak)	23313552	ENSG00000253276.1	3	-0.325	98	-0.325	99	HELA	Cervix	Cancer/Malignant	HITS-CLIP	POSITIVE	DIRECT	DOWN	Hela cells were treated with control shRNA.
hsa-miR-106b-5p	CCDC71L	3	HITS-CLIP	Functional MTI (Weak)	23313552	ENSG00000253276.1	3	-0.325	98	-0.325	99	293S	Kidney		HITS-CLIP	POSITIVE	DIRECT	DOWN	no treatment (control)
hsa-miR-106b-5p	CCDC71L	3	HITS-CLIP	Functional MTI (Weak)	23313552	ENSG00000253276.1	3	-0.325	98	-0.325	99	BT474	Mammary Gland	Cancer/Malignant	HITS-CLIP	POSITIVE	DIRECT	DOWN
hsa-miR-106b-5p	CCDC71L	3	HITS-CLIP	Functional MTI (Weak)	23313552	ENSG00000253276.1	3	-0.325	98	-0.325	99	BETA Cells	Pancreas	Normal/Primary	HITS-CLIP	POSITIVE	DIRECT	DOWN
hsa-miR-106b-5p	CCDC71L	3	HITS-CLIP	Functional MTI (Weak)	23313552	ENSG00000253276.1	3	-0.325	98	-0.325	99	HEK293	Kidney	Embryonic/Fetal	PAR-CLIP	POSITIVE	DIRECT	DOWN	mild MNase digestion
hsa-miR-106b-5p	CCND1	3	Luciferase reporter assay	Functional MTI	21283765	ENSG00000110092.3	2	-0.224	95	-0.214	96	BT474	Mammary Gland	Cancer/Malignant	HITS-CLIP	POSITIVE	DIRECT	DOWN
hsa-miR-106b-5p	CCND1	3	Luciferase reporter assay	Functional MTI	21283765	ENSG00000110092.3	2	-0.224	95	-0.214	96	MDAMB231	Mammary Gland	Cancer/Malignant	HITS-CLIP	POSITIVE	DIRECT	DOWN
hsa-miR-106b-5p	CCND1	3	Luciferase reporter assay	Functional MTI	21283765	ENSG00000110092.3	2	-0.224	95	-0.214	96	293S	Kidney		HITS-CLIP	POSITIVE	DIRECT	DOWN	no treatment (control)
hsa-miR-106b-5p	CCND1	3	Luciferase reporter assay	Functional MTI	21283765	ENSG00000110092.3	2	-0.224	95	-0.214	96	HS5	Bone Marrow	Normal/Primary	HITS-CLIP	POSITIVE	DIRECT	DOWN
hsa-miR-106b-5p	CCND1	3	Luciferase reporter assay	Functional MTI	21283765	ENSG00000110092.3	2	-0.224	95	-0.214	96	HEK293	Kidney	Embryonic/Fetal	PAR-CLIP	POSITIVE	DIRECT	DOWN	mild MNase digestion
hsa-miR-106b-5p	CCND1	3	Luciferase reporter assay	Functional MTI	21283765	ENSG00000110092.3	2	-0.224	95	-0.214	96	USSC	Bone Marrow	Stem/Progenitor	Luciferase Reporter Assay	POSITIVE	DIRECT	DOWN
hsa-miR-106b-5p	CCND1	3	Luciferase reporter assay	Functional MTI	21283765	ENSG00000110092.3	2	-0.224	95	-0.214	96	BETA Cells	Pancreas	Normal/Primary	HITS-CLIP	POSITIVE	DIRECT	DOWN
hsa-miR-106b-5p	CCND1	3	Luciferase reporter assay	Functional MTI	21283765	ENSG00000110092.3	2	-0.224	95	-0.214	96	LCLBAC		Normal/Primary	PAR-CLIP	POSITIVE	DIRECT	DOWN
hsa-miR-106b-5p	CCND1	3	Luciferase reporter assay	Functional MTI	21283765	ENSG00000110092.3	2	-0.224	95	-0.214	96	HS27A	Bone Marrow	Normal/Primary	HITS-CLIP	POSITIVE	DIRECT	DOWN
hsa-miR-106b-5p	CCND1	3	Luciferase reporter assay	Functional MTI	21283765	ENSG00000110092.3	2	-0.224	95	-0.214	96	HEK293	Kidney	Embryonic/Fetal	PAR-CLIP	POSITIVE	DIRECT	DOWN
hsa-miR-106b-5p	CCND1	3	PAR-CLIP	Functional MTI (Weak)	26701625	ENSG00000110092.3	2	-0.224	95	-0.214	96	BT474	Mammary Gland	Cancer/Malignant	HITS-CLIP	POSITIVE	DIRECT	DOWN
hsa-miR-106b-5p	CCND1	3	PAR-CLIP	Functional MTI (Weak)	26701625	ENSG00000110092.3	2	-0.224	95	-0.214	96	MDAMB231	Mammary Gland	Cancer/Malignant	HITS-CLIP	POSITIVE	DIRECT	DOWN
hsa-miR-106b-5p	CCND1	3	PAR-CLIP	Functional MTI (Weak)	26701625	ENSG00000110092.3	2	-0.224	95	-0.214	96	293S	Kidney		HITS-CLIP	POSITIVE	DIRECT	DOWN	no treatment (control)
hsa-miR-106b-5p	CCND1	3	PAR-CLIP	Functional MTI (Weak)	26701625	ENSG00000110092.3	2	-0.224	95	-0.214	96	HS5	Bone Marrow	Normal/Primary	HITS-CLIP	POSITIVE	DIRECT	DOWN
hsa-miR-106b-5p	CCND1	3	PAR-CLIP	Functional MTI (Weak)	26701625	ENSG00000110092.3	2	-0.224	95	-0.214	96	HEK293	Kidney	Embryonic/Fetal	PAR-CLIP	POSITIVE	DIRECT	DOWN	mild MNase digestion
hsa-miR-106b-5p	CCND1	3	PAR-CLIP	Functional MTI (Weak)	26701625	ENSG00000110092.3	2	-0.224	95	-0.214	96	USSC	Bone Marrow	Stem/Progenitor	Luciferase Reporter Assay	POSITIVE	DIRECT	DOWN
hsa-miR-106b-5p	CCND1	3	PAR-CLIP	Functional MTI (Weak)	26701625	ENSG00000110092.3	2	-0.224	95	-0.214	96	BETA Cells	Pancreas	Normal/Primary	HITS-CLIP	POSITIVE	DIRECT	DOWN
hsa-miR-106b-5p	CCND1	3	PAR-CLIP	Functional MTI (Weak)	26701625	ENSG00000110092.3	2	-0.224	95	-0.214	96	LCLBAC		Normal/Primary	PAR-CLIP	POSITIVE	DIRECT	DOWN
hsa-miR-106b-5p	CCND1	3	PAR-CLIP	Functional MTI (Weak)	26701625	ENSG00000110092.3	2	-0.224	95	-0.214	96	HS27A	Bone Marrow	Normal/Primary	HITS-CLIP	POSITIVE	DIRECT	DOWN
hsa-miR-106b-5p	CCND1	3	PAR-CLIP	Functional MTI (Weak)	26701625	ENSG00000110092.3	2	-0.224	95	-0.214	96	HEK293	Kidney	Embryonic/Fetal	PAR-CLIP	POSITIVE	DIRECT	DOWN
hsa-miR-106b-5p	CCND1	3	PAR-CLIP	Functional MTI (Weak)	22012620	ENSG00000110092.3	1	-0.01	46	-0.01	66	BT474	Mammary Gland	Cancer/Malignant	HITS-CLIP	POSITIVE	DIRECT	DOWN
hsa-miR-106b-5p	CCND1	3	PAR-CLIP	Functional MTI (Weak)	22012620	ENSG00000110092.3	1	-0.01	46	-0.01	66	MDAMB231	Mammary Gland	Cancer/Malignant	HITS-CLIP	POSITIVE	DIRECT	DOWN
hsa-miR-106b-5p	CCND1	3	PAR-CLIP	Functional MTI (Weak)	22012620	ENSG00000110092.3	1	-0.01	46	-0.01	66	293S	Kidney		HITS-CLIP	POSITIVE	DIRECT	DOWN	no treatment (control)
hsa-miR-106b-5p	CCND1	3	PAR-CLIP	Functional MTI (Weak)	22012620	ENSG00000110092.3	1	-0.01	46	-0.01	66	HS5	Bone Marrow	Normal/Primary	HITS-CLIP	POSITIVE	DIRECT	DOWN
hsa-miR-106b-5p	CCND1	3	PAR-CLIP	Functional MTI (Weak)	22012620	ENSG00000110092.3	1	-0.01	46	-0.01	66	HEK293	Kidney	Embryonic/Fetal	PAR-CLIP	POSITIVE	DIRECT	DOWN	mild MNase digestion
hsa-miR-106b-5p	CCND1	3	PAR-CLIP	Functional MTI (Weak)	22012620	ENSG00000110092.3	1	-0.01	46	-0.01	66	USSC	Bone Marrow	Stem/Progenitor	Luciferase Reporter Assay	POSITIVE	DIRECT	DOWN
hsa-miR-106b-5p	CCND1	3	PAR-CLIP	Functional MTI (Weak)	22012620	ENSG00000110092.3	1	-0.01	46	-0.01	66	BETA Cells	Pancreas	Normal/Primary	HITS-CLIP	POSITIVE	DIRECT	DOWN
hsa-miR-106b-5p	CCND1	3	PAR-CLIP	Functional MTI (Weak)	22012620	ENSG00000110092.3	1	-0.01	46	-0.01	66	LCLBAC		Normal/Primary	PAR-CLIP	POSITIVE	DIRECT	DOWN
hsa-miR-106b-5p	CCND1	3	PAR-CLIP	Functional MTI (Weak)	22012620	ENSG00000110092.3	1	-0.01	46	-0.01	66	HS27A	Bone Marrow	Normal/Primary	HITS-CLIP	POSITIVE	DIRECT	DOWN
hsa-miR-106b-5p	CCND1	3	PAR-CLIP	Functional MTI (Weak)	22012620	ENSG00000110092.3	1	-0.01	46	-0.01	66	HEK293	Kidney	Embryonic/Fetal	PAR-CLIP	POSITIVE	DIRECT	DOWN
hsa-miR-106b-5p	CCND1	3	PAR-CLIP	Functional MTI (Weak)	22012620	ENSG00000110092.3	2	-0.224	95	-0.214	96	BT474	Mammary Gland	Cancer/Malignant	HITS-CLIP	POSITIVE	DIRECT	DOWN
hsa-miR-106b-5p	CCND1	3	PAR-CLIP	Functional MTI (Weak)	22012620	ENSG00000110092.3	2	-0.224	95	-0.214	96	MDAMB231	Mammary Gland	Cancer/Malignant	HITS-CLIP	POSITIVE	DIRECT	DOWN
hsa-miR-106b-5p	CCND1	3	PAR-CLIP	Functional MTI (Weak)	22012620	ENSG00000110092.3	2	-0.224	95	-0.214	96	293S	Kidney		HITS-CLIP	POSITIVE	DIRECT	DOWN	no treatment (control)
hsa-miR-106b-5p	CCND1	3	PAR-CLIP	Functional MTI (Weak)	22012620	ENSG00000110092.3	2	-0.224	95	-0.214	96	HS5	Bone Marrow	Normal/Primary	HITS-CLIP	POSITIVE	DIRECT	DOWN
hsa-miR-106b-5p	CCND1	3	PAR-CLIP	Functional MTI (Weak)	22012620	ENSG00000110092.3	2	-0.224	95	-0.214	96	HEK293	Kidney	Embryonic/Fetal	PAR-CLIP	POSITIVE	DIRECT	DOWN	mild MNase digestion
hsa-miR-106b-5p	CCND1	3	PAR-CLIP	Functional MTI (Weak)	22012620	ENSG00000110092.3	2	-0.224	95	-0.214	96	USSC	Bone Marrow	Stem/Progenitor	Luciferase Reporter Assay	POSITIVE	DIRECT	DOWN
hsa-miR-106b-5p	CCND1	3	PAR-CLIP	Functional MTI (Weak)	22012620	ENSG00000110092.3	2	-0.224	95	-0.214	96	BETA Cells	Pancreas	Normal/Primary	HITS-CLIP	POSITIVE	DIRECT	DOWN
hsa-miR-106b-5p	CCND1	3	PAR-CLIP	Functional MTI (Weak)	22012620	ENSG00000110092.3	2	-0.224	95	-0.214	96	LCLBAC		Normal/Primary	PAR-CLIP	POSITIVE	DIRECT	DOWN
hsa-miR-106b-5p	CCND1	3	PAR-CLIP	Functional MTI (Weak)	22012620	ENSG00000110092.3	2	-0.224	95	-0.214	96	HS27A	Bone Marrow	Normal/Primary	HITS-CLIP	POSITIVE	DIRECT	DOWN
hsa-miR-106b-5p	CCND1	3	PAR-CLIP	Functional MTI (Weak)	22012620	ENSG00000110092.3	2	-0.224	95	-0.214	96	HEK293	Kidney	Embryonic/Fetal	PAR-CLIP	POSITIVE	DIRECT	DOWN
hsa-miR-106b-5p	CCND1	3	PAR-CLIP	Functional MTI (Weak)	23592263	ENSG00000110092.3	2	-0.224	95	-0.214	96	BT474	Mammary Gland	Cancer/Malignant	HITS-CLIP	POSITIVE	DIRECT	DOWN
hsa-miR-106b-5p	CCND1	3	PAR-CLIP	Functional MTI (Weak)	23592263	ENSG00000110092.3	2	-0.224	95	-0.214	96	MDAMB231	Mammary Gland	Cancer/Malignant	HITS-CLIP	POSITIVE	DIRECT	DOWN
hsa-miR-106b-5p	CCND1	3	PAR-CLIP	Functional MTI (Weak)	23592263	ENSG00000110092.3	2	-0.224	95	-0.214	96	293S	Kidney		HITS-CLIP	POSITIVE	DIRECT	DOWN	no treatment (control)
hsa-miR-106b-5p	CCND1	3	PAR-CLIP	Functional MTI (Weak)	23592263	ENSG00000110092.3	2	-0.224	95	-0.214	96	HS5	Bone Marrow	Normal/Primary	HITS-CLIP	POSITIVE	DIRECT	DOWN
hsa-miR-106b-5p	CCND1	3	PAR-CLIP	Functional MTI (Weak)	23592263	ENSG00000110092.3	2	-0.224	95	-0.214	96	HEK293	Kidney	Embryonic/Fetal	PAR-CLIP	POSITIVE	DIRECT	DOWN	mild MNase digestion
hsa-miR-106b-5p	CCND1	3	PAR-CLIP	Functional MTI (Weak)	23592263	ENSG00000110092.3	2	-0.224	95	-0.214	96	USSC	Bone Marrow	Stem/Progenitor	Luciferase Reporter Assay	POSITIVE	DIRECT	DOWN
hsa-miR-106b-5p	CCND1	3	PAR-CLIP	Functional MTI (Weak)	23592263	ENSG00000110092.3	2	-0.224	95	-0.214	96	BETA Cells	Pancreas	Normal/Primary	HITS-CLIP	POSITIVE	DIRECT	DOWN
hsa-miR-106b-5p	CCND1	3	PAR-CLIP	Functional MTI (Weak)	23592263	ENSG00000110092.3	2	-0.224	95	-0.214	96	LCLBAC		Normal/Primary	PAR-CLIP	POSITIVE	DIRECT	DOWN
hsa-miR-106b-5p	CCND1	3	PAR-CLIP	Functional MTI (Weak)	23592263	ENSG00000110092.3	2	-0.224	95	-0.214	96	HS27A	Bone Marrow	Normal/Primary	HITS-CLIP	POSITIVE	DIRECT	DOWN
hsa-miR-106b-5p	CCND1	3	PAR-CLIP	Functional MTI (Weak)	23592263	ENSG00000110092.3	2	-0.224	95	-0.214	96	HEK293	Kidney	Embryonic/Fetal	PAR-CLIP	POSITIVE	DIRECT	DOWN
hsa-miR-106b-5p	CCND1	3	PAR-CLIP	Functional MTI (Weak)	23446348	ENSG00000110092.3	1	-0.01	46	-0.01	66	BT474	Mammary Gland	Cancer/Malignant	HITS-CLIP	POSITIVE	DIRECT	DOWN
hsa-miR-106b-5p	CCND1	3	PAR-CLIP	Functional MTI (Weak)	23446348	ENSG00000110092.3	1	-0.01	46	-0.01	66	MDAMB231	Mammary Gland	Cancer/Malignant	HITS-CLIP	POSITIVE	DIRECT	DOWN
hsa-miR-106b-5p	CCND1	3	PAR-CLIP	Functional MTI (Weak)	23446348	ENSG00000110092.3	1	-0.01	46	-0.01	66	293S	Kidney		HITS-CLIP	POSITIVE	DIRECT	DOWN	no treatment (control)
hsa-miR-106b-5p	CCND1	3	PAR-CLIP	Functional MTI (Weak)	23446348	ENSG00000110092.3	1	-0.01	46	-0.01	66	HS5	Bone Marrow	Normal/Primary	HITS-CLIP	POSITIVE	DIRECT	DOWN
hsa-miR-106b-5p	CCND1	3	PAR-CLIP	Functional MTI (Weak)	23446348	ENSG00000110092.3	1	-0.01	46	-0.01	66	HEK293	Kidney	Embryonic/Fetal	PAR-CLIP	POSITIVE	DIRECT	DOWN	mild MNase digestion
hsa-miR-106b-5p	CCND1	3	PAR-CLIP	Functional MTI (Weak)	23446348	ENSG00000110092.3	1	-0.01	46	-0.01	66	USSC	Bone Marrow	Stem/Progenitor	Luciferase Reporter Assay	POSITIVE	DIRECT	DOWN
hsa-miR-106b-5p	CCND1	3	PAR-CLIP	Functional MTI (Weak)	23446348	ENSG00000110092.3	1	-0.01	46	-0.01	66	BETA Cells	Pancreas	Normal/Primary	HITS-CLIP	POSITIVE	DIRECT	DOWN
hsa-miR-106b-5p	CCND1	3	PAR-CLIP	Functional MTI (Weak)	23446348	ENSG00000110092.3	1	-0.01	46	-0.01	66	LCLBAC		Normal/Primary	PAR-CLIP	POSITIVE	DIRECT	DOWN
hsa-miR-106b-5p	CCND1	3	PAR-CLIP	Functional MTI (Weak)	23446348	ENSG00000110092.3	1	-0.01	46	-0.01	66	HS27A	Bone Marrow	Normal/Primary	HITS-CLIP	POSITIVE	DIRECT	DOWN
hsa-miR-106b-5p	CCND1	3	PAR-CLIP	Functional MTI (Weak)	23446348	ENSG00000110092.3	1	-0.01	46	-0.01	66	HEK293	Kidney	Embryonic/Fetal	PAR-CLIP	POSITIVE	DIRECT	DOWN
hsa-miR-106b-5p	CCND1	3	PAR-CLIP	Functional MTI (Weak)	23446348	ENSG00000110092.3	2	-0.224	95	-0.214	96	BT474	Mammary Gland	Cancer/Malignant	HITS-CLIP	POSITIVE	DIRECT	DOWN
hsa-miR-106b-5p	CCND1	3	PAR-CLIP	Functional MTI (Weak)	23446348	ENSG00000110092.3	2	-0.224	95	-0.214	96	MDAMB231	Mammary Gland	Cancer/Malignant	HITS-CLIP	POSITIVE	DIRECT	DOWN
hsa-miR-106b-5p	CCND1	3	PAR-CLIP	Functional MTI (Weak)	23446348	ENSG00000110092.3	2	-0.224	95	-0.214	96	293S	Kidney		HITS-CLIP	POSITIVE	DIRECT	DOWN	no treatment (control)
hsa-miR-106b-5p	CCND1	3	PAR-CLIP	Functional MTI (Weak)	23446348	ENSG00000110092.3	2	-0.224	95	-0.214	96	HS5	Bone Marrow	Normal/Primary	HITS-CLIP	POSITIVE	DIRECT	DOWN
hsa-miR-106b-5p	CCND1	3	PAR-CLIP	Functional MTI (Weak)	23446348	ENSG00000110092.3	2	-0.224	95	-0.214	96	HEK293	Kidney	Embryonic/Fetal	PAR-CLIP	POSITIVE	DIRECT	DOWN	mild MNase digestion
hsa-miR-106b-5p	CCND1	3	PAR-CLIP	Functional MTI (Weak)	23446348	ENSG00000110092.3	2	-0.224	95	-0.214	96	USSC	Bone Marrow	Stem/Progenitor	Luciferase Reporter Assay	POSITIVE	DIRECT	DOWN
hsa-miR-106b-5p	CCND1	3	PAR-CLIP	Functional MTI (Weak)	23446348	ENSG00000110092.3	2	-0.224	95	-0.214	96	BETA Cells	Pancreas	Normal/Primary	HITS-CLIP	POSITIVE	DIRECT	DOWN
hsa-miR-106b-5p	CCND1	3	PAR-CLIP	Functional MTI (Weak)	23446348	ENSG00000110092.3	2	-0.224	95	-0.214	96	LCLBAC		Normal/Primary	PAR-CLIP	POSITIVE	DIRECT	DOWN
hsa-miR-106b-5p	CCND1	3	PAR-CLIP	Functional MTI (Weak)	23446348	ENSG00000110092.3	2	-0.224	95	-0.214	96	HS27A	Bone Marrow	Normal/Primary	HITS-CLIP	POSITIVE	DIRECT	DOWN
hsa-miR-106b-5p	CCND1	3	PAR-CLIP	Functional MTI (Weak)	23446348	ENSG00000110092.3	2	-0.224	95	-0.214	96	HEK293	Kidney	Embryonic/Fetal	PAR-CLIP	POSITIVE	DIRECT	DOWN
hsa-miR-106b-5p	CCND1	3	PAR-CLIP	Functional MTI (Weak)	27292025	ENSG00000110092.3	2	-0.224	95	-0.214	96	BT474	Mammary Gland	Cancer/Malignant	HITS-CLIP	POSITIVE	DIRECT	DOWN
hsa-miR-106b-5p	CCND1	3	PAR-CLIP	Functional MTI (Weak)	27292025	ENSG00000110092.3	2	-0.224	95	-0.214	96	MDAMB231	Mammary Gland	Cancer/Malignant	HITS-CLIP	POSITIVE	DIRECT	DOWN
hsa-miR-106b-5p	CCND1	3	PAR-CLIP	Functional MTI (Weak)	27292025	ENSG00000110092.3	2	-0.224	95	-0.214	96	293S	Kidney		HITS-CLIP	POSITIVE	DIRECT	DOWN	no treatment (control)
hsa-miR-106b-5p	CCND1	3	PAR-CLIP	Functional MTI (Weak)	27292025	ENSG00000110092.3	2	-0.224	95	-0.214	96	HS5	Bone Marrow	Normal/Primary	HITS-CLIP	POSITIVE	DIRECT	DOWN
hsa-miR-106b-5p	CCND1	3	PAR-CLIP	Functional MTI (Weak)	27292025	ENSG00000110092.3	2	-0.224	95	-0.214	96	HEK293	Kidney	Embryonic/Fetal	PAR-CLIP	POSITIVE	DIRECT	DOWN	mild MNase digestion
hsa-miR-106b-5p	CCND1	3	PAR-CLIP	Functional MTI (Weak)	27292025	ENSG00000110092.3	2	-0.224	95	-0.214	96	USSC	Bone Marrow	Stem/Progenitor	Luciferase Reporter Assay	POSITIVE	DIRECT	DOWN
hsa-miR-106b-5p	CCND1	3	PAR-CLIP	Functional MTI (Weak)	27292025	ENSG00000110092.3	2	-0.224	95	-0.214	96	BETA Cells	Pancreas	Normal/Primary	HITS-CLIP	POSITIVE	DIRECT	DOWN
hsa-miR-106b-5p	CCND1	3	PAR-CLIP	Functional MTI (Weak)	27292025	ENSG00000110092.3	2	-0.224	95	-0.214	96	LCLBAC		Normal/Primary	PAR-CLIP	POSITIVE	DIRECT	DOWN
hsa-miR-106b-5p	CCND1	3	PAR-CLIP	Functional MTI (Weak)	27292025	ENSG00000110092.3	2	-0.224	95	-0.214	96	HS27A	Bone Marrow	Normal/Primary	HITS-CLIP	POSITIVE	DIRECT	DOWN
hsa-miR-106b-5p	CCND1	3	PAR-CLIP	Functional MTI (Weak)	27292025	ENSG00000110092.3	2	-0.224	95	-0.214	96	HEK293	Kidney	Embryonic/Fetal	PAR-CLIP	POSITIVE	DIRECT	DOWN
hsa-miR-106b-5p	CCND1	3	Luciferase reporter assay	Functional MTI	21283765	ENSG00000110092.3	1	-0.01	46	-0.01	66	BT474	Mammary Gland	Cancer/Malignant	HITS-CLIP	POSITIVE	DIRECT	DOWN
hsa-miR-106b-5p	CCND1	3	Luciferase reporter assay	Functional MTI	21283765	ENSG00000110092.3	1	-0.01	46	-0.01	66	MDAMB231	Mammary Gland	Cancer/Malignant	HITS-CLIP	POSITIVE	DIRECT	DOWN
hsa-miR-106b-5p	CCND1	3	Luciferase reporter assay	Functional MTI	21283765	ENSG00000110092.3	1	-0.01	46	-0.01	66	293S	Kidney		HITS-CLIP	POSITIVE	DIRECT	DOWN	no treatment (control)
hsa-miR-106b-5p	CCND1	3	Luciferase reporter assay	Functional MTI	21283765	ENSG00000110092.3	1	-0.01	46	-0.01	66	HS5	Bone Marrow	Normal/Primary	HITS-CLIP	POSITIVE	DIRECT	DOWN
hsa-miR-106b-5p	CCND1	3	Luciferase reporter assay	Functional MTI	21283765	ENSG00000110092.3	1	-0.01	46	-0.01	66	HEK293	Kidney	Embryonic/Fetal	PAR-CLIP	POSITIVE	DIRECT	DOWN	mild MNase digestion
hsa-miR-106b-5p	CCND1	3	Luciferase reporter assay	Functional MTI	21283765	ENSG00000110092.3	1	-0.01	46	-0.01	66	USSC	Bone Marrow	Stem/Progenitor	Luciferase Reporter Assay	POSITIVE	DIRECT	DOWN
hsa-miR-106b-5p	CCND1	3	Luciferase reporter assay	Functional MTI	21283765	ENSG00000110092.3	1	-0.01	46	-0.01	66	BETA Cells	Pancreas	Normal/Primary	HITS-CLIP	POSITIVE	DIRECT	DOWN
hsa-miR-106b-5p	CCND1	3	Luciferase reporter assay	Functional MTI	21283765	ENSG00000110092.3	1	-0.01	46	-0.01	66	LCLBAC		Normal/Primary	PAR-CLIP	POSITIVE	DIRECT	DOWN
hsa-miR-106b-5p	CCND1	3	Luciferase reporter assay	Functional MTI	21283765	ENSG00000110092.3	1	-0.01	46	-0.01	66	HS27A	Bone Marrow	Normal/Primary	HITS-CLIP	POSITIVE	DIRECT	DOWN
hsa-miR-106b-5p	CCND1	3	Luciferase reporter assay	Functional MTI	21283765	ENSG00000110092.3	1	-0.01	46	-0.01	66	HEK293	Kidney	Embryonic/Fetal	PAR-CLIP	POSITIVE	DIRECT	DOWN
hsa-miR-106b-5p	CCND1	3	PAR-CLIP//HITS-CLIP	Functional MTI (Weak)	21572407	ENSG00000110092.3	1	-0.01	46	-0.01	66	BT474	Mammary Gland	Cancer/Malignant	HITS-CLIP	POSITIVE	DIRECT	DOWN
hsa-miR-106b-5p	CCND1	3	PAR-CLIP//HITS-CLIP	Functional MTI (Weak)	21572407	ENSG00000110092.3	1	-0.01	46	-0.01	66	MDAMB231	Mammary Gland	Cancer/Malignant	HITS-CLIP	POSITIVE	DIRECT	DOWN
hsa-miR-106b-5p	CCND1	3	PAR-CLIP//HITS-CLIP	Functional MTI (Weak)	21572407	ENSG00000110092.3	1	-0.01	46	-0.01	66	293S	Kidney		HITS-CLIP	POSITIVE	DIRECT	DOWN	no treatment (control)
hsa-miR-106b-5p	CCND1	3	PAR-CLIP//HITS-CLIP	Functional MTI (Weak)	21572407	ENSG00000110092.3	1	-0.01	46	-0.01	66	HS5	Bone Marrow	Normal/Primary	HITS-CLIP	POSITIVE	DIRECT	DOWN
hsa-miR-106b-5p	CCND1	3	PAR-CLIP//HITS-CLIP	Functional MTI (Weak)	21572407	ENSG00000110092.3	1	-0.01	46	-0.01	66	HEK293	Kidney	Embryonic/Fetal	PAR-CLIP	POSITIVE	DIRECT	DOWN	mild MNase digestion
hsa-miR-106b-5p	CCND1	3	PAR-CLIP//HITS-CLIP	Functional MTI (Weak)	21572407	ENSG00000110092.3	1	-0.01	46	-0.01	66	USSC	Bone Marrow	Stem/Progenitor	Luciferase Reporter Assay	POSITIVE	DIRECT	DOWN
hsa-miR-106b-5p	CCND1	3	PAR-CLIP//HITS-CLIP	Functional MTI (Weak)	21572407	ENSG00000110092.3	1	-0.01	46	-0.01	66	BETA Cells	Pancreas	Normal/Primary	HITS-CLIP	POSITIVE	DIRECT	DOWN
hsa-miR-106b-5p	CCND1	3	PAR-CLIP//HITS-CLIP	Functional MTI (Weak)	21572407	ENSG00000110092.3	1	-0.01	46	-0.01	66	LCLBAC		Normal/Primary	PAR-CLIP	POSITIVE	DIRECT	DOWN
hsa-miR-106b-5p	CCND1	3	PAR-CLIP//HITS-CLIP	Functional MTI (Weak)	21572407	ENSG00000110092.3	1	-0.01	46	-0.01	66	HS27A	Bone Marrow	Normal/Primary	HITS-CLIP	POSITIVE	DIRECT	DOWN
hsa-miR-106b-5p	CCND1	3	PAR-CLIP//HITS-CLIP	Functional MTI (Weak)	21572407	ENSG00000110092.3	1	-0.01	46	-0.01	66	HEK293	Kidney	Embryonic/Fetal	PAR-CLIP	POSITIVE	DIRECT	DOWN
hsa-miR-106b-5p	CCND1	3	PAR-CLIP	Functional MTI (Weak)	23592263	ENSG00000110092.3	1	-0.01	46	-0.01	66	BT474	Mammary Gland	Cancer/Malignant	HITS-CLIP	POSITIVE	DIRECT	DOWN
hsa-miR-106b-5p	CCND1	3	PAR-CLIP	Functional MTI (Weak)	23592263	ENSG00000110092.3	1	-0.01	46	-0.01	66	MDAMB231	Mammary Gland	Cancer/Malignant	HITS-CLIP	POSITIVE	DIRECT	DOWN
hsa-miR-106b-5p	CCND1	3	PAR-CLIP	Functional MTI (Weak)	23592263	ENSG00000110092.3	1	-0.01	46	-0.01	66	293S	Kidney		HITS-CLIP	POSITIVE	DIRECT	DOWN	no treatment (control)
hsa-miR-106b-5p	CCND1	3	PAR-CLIP	Functional MTI (Weak)	23592263	ENSG00000110092.3	1	-0.01	46	-0.01	66	HS5	Bone Marrow	Normal/Primary	HITS-CLIP	POSITIVE	DIRECT	DOWN
hsa-miR-106b-5p	CCND1	3	PAR-CLIP	Functional MTI (Weak)	23592263	ENSG00000110092.3	1	-0.01	46	-0.01	66	HEK293	Kidney	Embryonic/Fetal	PAR-CLIP	POSITIVE	DIRECT	DOWN	mild MNase digestion
hsa-miR-106b-5p	CCND1	3	PAR-CLIP	Functional MTI (Weak)	23592263	ENSG00000110092.3	1	-0.01	46	-0.01	66	USSC	Bone Marrow	Stem/Progenitor	Luciferase Reporter Assay	POSITIVE	DIRECT	DOWN
hsa-miR-106b-5p	CCND1	3	PAR-CLIP	Functional MTI (Weak)	23592263	ENSG00000110092.3	1	-0.01	46	-0.01	66	BETA Cells	Pancreas	Normal/Primary	HITS-CLIP	POSITIVE	DIRECT	DOWN
hsa-miR-106b-5p	CCND1	3	PAR-CLIP	Functional MTI (Weak)	23592263	ENSG00000110092.3	1	-0.01	46	-0.01	66	LCLBAC		Normal/Primary	PAR-CLIP	POSITIVE	DIRECT	DOWN
hsa-miR-106b-5p	CCND1	3	PAR-CLIP	Functional MTI (Weak)	23592263	ENSG00000110092.3	1	-0.01	46	-0.01	66	HS27A	Bone Marrow	Normal/Primary	HITS-CLIP	POSITIVE	DIRECT	DOWN
hsa-miR-106b-5p	CCND1	3	PAR-CLIP	Functional MTI (Weak)	23592263	ENSG00000110092.3	1	-0.01	46	-0.01	66	HEK293	Kidney	Embryonic/Fetal	PAR-CLIP	POSITIVE	DIRECT	DOWN
hsa-miR-106b-5p	CCND1	3	PAR-CLIP//HITS-CLIP	Functional MTI (Weak)	21572407	ENSG00000110092.3	2	-0.224	95	-0.214	96	BT474	Mammary Gland	Cancer/Malignant	HITS-CLIP	POSITIVE	DIRECT	DOWN
hsa-miR-106b-5p	CCND1	3	PAR-CLIP//HITS-CLIP	Functional MTI (Weak)	21572407	ENSG00000110092.3	2	-0.224	95	-0.214	96	MDAMB231	Mammary Gland	Cancer/Malignant	HITS-CLIP	POSITIVE	DIRECT	DOWN
hsa-miR-106b-5p	CCND1	3	PAR-CLIP//HITS-CLIP	Functional MTI (Weak)	21572407	ENSG00000110092.3	2	-0.224	95	-0.214	96	293S	Kidney		HITS-CLIP	POSITIVE	DIRECT	DOWN	no treatment (control)
hsa-miR-106b-5p	CCND1	3	PAR-CLIP//HITS-CLIP	Functional MTI (Weak)	21572407	ENSG00000110092.3	2	-0.224	95	-0.214	96	HS5	Bone Marrow	Normal/Primary	HITS-CLIP	POSITIVE	DIRECT	DOWN
hsa-miR-106b-5p	CCND1	3	PAR-CLIP//HITS-CLIP	Functional MTI (Weak)	21572407	ENSG00000110092.3	2	-0.224	95	-0.214	96	HEK293	Kidney	Embryonic/Fetal	PAR-CLIP	POSITIVE	DIRECT	DOWN	mild MNase digestion
hsa-miR-106b-5p	CCND1	3	PAR-CLIP//HITS-CLIP	Functional MTI (Weak)	21572407	ENSG00000110092.3	2	-0.224	95	-0.214	96	USSC	Bone Marrow	Stem/Progenitor	Luciferase Reporter Assay	POSITIVE	DIRECT	DOWN
hsa-miR-106b-5p	CCND1	3	PAR-CLIP//HITS-CLIP	Functional MTI (Weak)	21572407	ENSG00000110092.3	2	-0.224	95	-0.214	96	BETA Cells	Pancreas	Normal/Primary	HITS-CLIP	POSITIVE	DIRECT	DOWN
hsa-miR-106b-5p	CCND1	3	PAR-CLIP//HITS-CLIP	Functional MTI (Weak)	21572407	ENSG00000110092.3	2	-0.224	95	-0.214	96	LCLBAC		Normal/Primary	PAR-CLIP	POSITIVE	DIRECT	DOWN
hsa-miR-106b-5p	CCND1	3	PAR-CLIP//HITS-CLIP	Functional MTI (Weak)	21572407	ENSG00000110092.3	2	-0.224	95	-0.214	96	HS27A	Bone Marrow	Normal/Primary	HITS-CLIP	POSITIVE	DIRECT	DOWN
hsa-miR-106b-5p	CCND1	3	PAR-CLIP//HITS-CLIP	Functional MTI (Weak)	21572407	ENSG00000110092.3	2	-0.224	95	-0.214	96	HEK293	Kidney	Embryonic/Fetal	PAR-CLIP	POSITIVE	DIRECT	DOWN
hsa-miR-106b-5p	CCND1	3	PAR-CLIP	Functional MTI (Weak)	24398324	ENSG00000110092.3	1	-0.01	46	-0.01	66	BT474	Mammary Gland	Cancer/Malignant	HITS-CLIP	POSITIVE	DIRECT	DOWN
hsa-miR-106b-5p	CCND1	3	PAR-CLIP	Functional MTI (Weak)	24398324	ENSG00000110092.3	1	-0.01	46	-0.01	66	MDAMB231	Mammary Gland	Cancer/Malignant	HITS-CLIP	POSITIVE	DIRECT	DOWN
hsa-miR-106b-5p	CCND1	3	PAR-CLIP	Functional MTI (Weak)	24398324	ENSG00000110092.3	1	-0.01	46	-0.01	66	293S	Kidney		HITS-CLIP	POSITIVE	DIRECT	DOWN	no treatment (control)
hsa-miR-106b-5p	CCND1	3	PAR-CLIP	Functional MTI (Weak)	24398324	ENSG00000110092.3	1	-0.01	46	-0.01	66	HS5	Bone Marrow	Normal/Primary	HITS-CLIP	POSITIVE	DIRECT	DOWN
hsa-miR-106b-5p	CCND1	3	PAR-CLIP	Functional MTI (Weak)	24398324	ENSG00000110092.3	1	-0.01	46	-0.01	66	HEK293	Kidney	Embryonic/Fetal	PAR-CLIP	POSITIVE	DIRECT	DOWN	mild MNase digestion
hsa-miR-106b-5p	CCND1	3	PAR-CLIP	Functional MTI (Weak)	24398324	ENSG00000110092.3	1	-0.01	46	-0.01	66	USSC	Bone Marrow	Stem/Progenitor	Luciferase Reporter Assay	POSITIVE	DIRECT	DOWN
hsa-miR-106b-5p	CCND1	3	PAR-CLIP	Functional MTI (Weak)	24398324	ENSG00000110092.3	1	-0.01	46	-0.01	66	BETA Cells	Pancreas	Normal/Primary	HITS-CLIP	POSITIVE	DIRECT	DOWN
hsa-miR-106b-5p	CCND1	3	PAR-CLIP	Functional MTI (Weak)	24398324	ENSG00000110092.3	1	-0.01	46	-0.01	66	LCLBAC		Normal/Primary	PAR-CLIP	POSITIVE	DIRECT	DOWN
hsa-miR-106b-5p	CCND1	3	PAR-CLIP	Functional MTI (Weak)	24398324	ENSG00000110092.3	1	-0.01	46	-0.01	66	HS27A	Bone Marrow	Normal/Primary	HITS-CLIP	POSITIVE	DIRECT	DOWN
hsa-miR-106b-5p	CCND1	3	PAR-CLIP	Functional MTI (Weak)	24398324	ENSG00000110092.3	1	-0.01	46	-0.01	66	HEK293	Kidney	Embryonic/Fetal	PAR-CLIP	POSITIVE	DIRECT	DOWN
hsa-miR-106b-5p	CCND1	3	PAR-CLIP	Functional MTI (Weak)	24398324	ENSG00000110092.3	2	-0.224	95	-0.214	96	BT474	Mammary Gland	Cancer/Malignant	HITS-CLIP	POSITIVE	DIRECT	DOWN
hsa-miR-106b-5p	CCND1	3	PAR-CLIP	Functional MTI (Weak)	24398324	ENSG00000110092.3	2	-0.224	95	-0.214	96	MDAMB231	Mammary Gland	Cancer/Malignant	HITS-CLIP	POSITIVE	DIRECT	DOWN
hsa-miR-106b-5p	CCND1	3	PAR-CLIP	Functional MTI (Weak)	24398324	ENSG00000110092.3	2	-0.224	95	-0.214	96	293S	Kidney		HITS-CLIP	POSITIVE	DIRECT	DOWN	no treatment (control)
hsa-miR-106b-5p	CCND1	3	PAR-CLIP	Functional MTI (Weak)	24398324	ENSG00000110092.3	2	-0.224	95	-0.214	96	HS5	Bone Marrow	Normal/Primary	HITS-CLIP	POSITIVE	DIRECT	DOWN
hsa-miR-106b-5p	CCND1	3	PAR-CLIP	Functional MTI (Weak)	24398324	ENSG00000110092.3	2	-0.224	95	-0.214	96	HEK293	Kidney	Embryonic/Fetal	PAR-CLIP	POSITIVE	DIRECT	DOWN	mild MNase digestion
hsa-miR-106b-5p	CCND1	3	PAR-CLIP	Functional MTI (Weak)	24398324	ENSG00000110092.3	2	-0.224	95	-0.214	96	USSC	Bone Marrow	Stem/Progenitor	Luciferase Reporter Assay	POSITIVE	DIRECT	DOWN
hsa-miR-106b-5p	CCND1	3	PAR-CLIP	Functional MTI (Weak)	24398324	ENSG00000110092.3	2	-0.224	95	-0.214	96	BETA Cells	Pancreas	Normal/Primary	HITS-CLIP	POSITIVE	DIRECT	DOWN
hsa-miR-106b-5p	CCND1	3	PAR-CLIP	Functional MTI (Weak)	24398324	ENSG00000110092.3	2	-0.224	95	-0.214	96	LCLBAC		Normal/Primary	PAR-CLIP	POSITIVE	DIRECT	DOWN
hsa-miR-106b-5p	CCND1	3	PAR-CLIP	Functional MTI (Weak)	24398324	ENSG00000110092.3	2	-0.224	95	-0.214	96	HS27A	Bone Marrow	Normal/Primary	HITS-CLIP	POSITIVE	DIRECT	DOWN
hsa-miR-106b-5p	CCND1	3	PAR-CLIP	Functional MTI (Weak)	24398324	ENSG00000110092.3	2	-0.224	95	-0.214	96	HEK293	Kidney	Embryonic/Fetal	PAR-CLIP	POSITIVE	DIRECT	DOWN
hsa-miR-106b-5p	CCND1	3	PAR-CLIP	Functional MTI (Weak)	20371350	ENSG00000110092.3	2	-0.224	95	-0.214	96	BT474	Mammary Gland	Cancer/Malignant	HITS-CLIP	POSITIVE	DIRECT	DOWN
hsa-miR-106b-5p	CCND1	3	PAR-CLIP	Functional MTI (Weak)	20371350	ENSG00000110092.3	2	-0.224	95	-0.214	96	MDAMB231	Mammary Gland	Cancer/Malignant	HITS-CLIP	POSITIVE	DIRECT	DOWN
hsa-miR-106b-5p	CCND1	3	PAR-CLIP	Functional MTI (Weak)	20371350	ENSG00000110092.3	2	-0.224	95	-0.214	96	293S	Kidney		HITS-CLIP	POSITIVE	DIRECT	DOWN	no treatment (control)
hsa-miR-106b-5p	CCND1	3	PAR-CLIP	Functional MTI (Weak)	20371350	ENSG00000110092.3	2	-0.224	95	-0.214	96	HS5	Bone Marrow	Normal/Primary	HITS-CLIP	POSITIVE	DIRECT	DOWN
hsa-miR-106b-5p	CCND1	3	PAR-CLIP	Functional MTI (Weak)	20371350	ENSG00000110092.3	2	-0.224	95	-0.214	96	HEK293	Kidney	Embryonic/Fetal	PAR-CLIP	POSITIVE	DIRECT	DOWN	mild MNase digestion
hsa-miR-106b-5p	CCND1	3	PAR-CLIP	Functional MTI (Weak)	20371350	ENSG00000110092.3	2	-0.224	95	-0.214	96	USSC	Bone Marrow	Stem/Progenitor	Luciferase Reporter Assay	POSITIVE	DIRECT	DOWN
hsa-miR-106b-5p	CCND1	3	PAR-CLIP	Functional MTI (Weak)	20371350	ENSG00000110092.3	2	-0.224	95	-0.214	96	BETA Cells	Pancreas	Normal/Primary	HITS-CLIP	POSITIVE	DIRECT	DOWN
hsa-miR-106b-5p	CCND1	3	PAR-CLIP	Functional MTI (Weak)	20371350	ENSG00000110092.3	2	-0.224	95	-0.214	96	LCLBAC		Normal/Primary	PAR-CLIP	POSITIVE	DIRECT	DOWN
hsa-miR-106b-5p	CCND1	3	PAR-CLIP	Functional MTI (Weak)	20371350	ENSG00000110092.3	2	-0.224	95	-0.214	96	HS27A	Bone Marrow	Normal/Primary	HITS-CLIP	POSITIVE	DIRECT	DOWN
hsa-miR-106b-5p	CCND1	3	PAR-CLIP	Functional MTI (Weak)	20371350	ENSG00000110092.3	2	-0.224	95	-0.214	96	HEK293	Kidney	Embryonic/Fetal	PAR-CLIP	POSITIVE	DIRECT	DOWN
hsa-miR-106b-5p	CCND1	3	PAR-CLIP	Functional MTI (Weak)	20371350	ENSG00000110092.3	1	-0.01	46	-0.01	66	BT474	Mammary Gland	Cancer/Malignant	HITS-CLIP	POSITIVE	DIRECT	DOWN
hsa-miR-106b-5p	CCND1	3	PAR-CLIP	Functional MTI (Weak)	20371350	ENSG00000110092.3	1	-0.01	46	-0.01	66	MDAMB231	Mammary Gland	Cancer/Malignant	HITS-CLIP	POSITIVE	DIRECT	DOWN
hsa-miR-106b-5p	CCND1	3	PAR-CLIP	Functional MTI (Weak)	20371350	ENSG00000110092.3	1	-0.01	46	-0.01	66	293S	Kidney		HITS-CLIP	POSITIVE	DIRECT	DOWN	no treatment (control)
hsa-miR-106b-5p	CCND1	3	PAR-CLIP	Functional MTI (Weak)	20371350	ENSG00000110092.3	1	-0.01	46	-0.01	66	HS5	Bone Marrow	Normal/Primary	HITS-CLIP	POSITIVE	DIRECT	DOWN
hsa-miR-106b-5p	CCND1	3	PAR-CLIP	Functional MTI (Weak)	20371350	ENSG00000110092.3	1	-0.01	46	-0.01	66	HEK293	Kidney	Embryonic/Fetal	PAR-CLIP	POSITIVE	DIRECT	DOWN	mild MNase digestion
hsa-miR-106b-5p	CCND1	3	PAR-CLIP	Functional MTI (Weak)	20371350	ENSG00000110092.3	1	-0.01	46	-0.01	66	USSC	Bone Marrow	Stem/Progenitor	Luciferase Reporter Assay	POSITIVE	DIRECT	DOWN
hsa-miR-106b-5p	CCND1	3	PAR-CLIP	Functional MTI (Weak)	20371350	ENSG00000110092.3	1	-0.01	46	-0.01	66	BETA Cells	Pancreas	Normal/Primary	HITS-CLIP	POSITIVE	DIRECT	DOWN
hsa-miR-106b-5p	CCND1	3	PAR-CLIP	Functional MTI (Weak)	20371350	ENSG00000110092.3	1	-0.01	46	-0.01	66	LCLBAC		Normal/Primary	PAR-CLIP	POSITIVE	DIRECT	DOWN
hsa-miR-106b-5p	CCND1	3	PAR-CLIP	Functional MTI (Weak)	20371350	ENSG00000110092.3	1	-0.01	46	-0.01	66	HS27A	Bone Marrow	Normal/Primary	HITS-CLIP	POSITIVE	DIRECT	DOWN
hsa-miR-106b-5p	CCND1	3	PAR-CLIP	Functional MTI (Weak)	20371350	ENSG00000110092.3	1	-0.01	46	-0.01	66	HEK293	Kidney	Embryonic/Fetal	PAR-CLIP	POSITIVE	DIRECT	DOWN
hsa-miR-106b-5p	CCND1	3	PAR-CLIP	Functional MTI (Weak)	27292025	ENSG00000110092.3	1	-0.01	46	-0.01	66	BT474	Mammary Gland	Cancer/Malignant	HITS-CLIP	POSITIVE	DIRECT	DOWN
hsa-miR-106b-5p	CCND1	3	PAR-CLIP	Functional MTI (Weak)	27292025	ENSG00000110092.3	1	-0.01	46	-0.01	66	MDAMB231	Mammary Gland	Cancer/Malignant	HITS-CLIP	POSITIVE	DIRECT	DOWN
hsa-miR-106b-5p	CCND1	3	PAR-CLIP	Functional MTI (Weak)	27292025	ENSG00000110092.3	1	-0.01	46	-0.01	66	293S	Kidney		HITS-CLIP	POSITIVE	DIRECT	DOWN	no treatment (control)
hsa-miR-106b-5p	CCND1	3	PAR-CLIP	Functional MTI (Weak)	27292025	ENSG00000110092.3	1	-0.01	46	-0.01	66	HS5	Bone Marrow	Normal/Primary	HITS-CLIP	POSITIVE	DIRECT	DOWN
hsa-miR-106b-5p	CCND1	3	PAR-CLIP	Functional MTI (Weak)	27292025	ENSG00000110092.3	1	-0.01	46	-0.01	66	HEK293	Kidney	Embryonic/Fetal	PAR-CLIP	POSITIVE	DIRECT	DOWN	mild MNase digestion
hsa-miR-106b-5p	CCND1	3	PAR-CLIP	Functional MTI (Weak)	27292025	ENSG00000110092.3	1	-0.01	46	-0.01	66	USSC	Bone Marrow	Stem/Progenitor	Luciferase Reporter Assay	POSITIVE	DIRECT	DOWN
hsa-miR-106b-5p	CCND1	3	PAR-CLIP	Functional MTI (Weak)	27292025	ENSG00000110092.3	1	-0.01	46	-0.01	66	BETA Cells	Pancreas	Normal/Primary	HITS-CLIP	POSITIVE	DIRECT	DOWN
hsa-miR-106b-5p	CCND1	3	PAR-CLIP	Functional MTI (Weak)	27292025	ENSG00000110092.3	1	-0.01	46	-0.01	66	LCLBAC		Normal/Primary	PAR-CLIP	POSITIVE	DIRECT	DOWN
hsa-miR-106b-5p	CCND1	3	PAR-CLIP	Functional MTI (Weak)	27292025	ENSG00000110092.3	1	-0.01	46	-0.01	66	HS27A	Bone Marrow	Normal/Primary	HITS-CLIP	POSITIVE	DIRECT	DOWN
hsa-miR-106b-5p	CCND1	3	PAR-CLIP	Functional MTI (Weak)	27292025	ENSG00000110092.3	1	-0.01	46	-0.01	66	HEK293	Kidney	Embryonic/Fetal	PAR-CLIP	POSITIVE	DIRECT	DOWN
hsa-miR-106b-5p	CCND1	3	PAR-CLIP	Functional MTI (Weak)	26701625	ENSG00000110092.3	1	-0.01	46	-0.01	66	BT474	Mammary Gland	Cancer/Malignant	HITS-CLIP	POSITIVE	DIRECT	DOWN
hsa-miR-106b-5p	CCND1	3	PAR-CLIP	Functional MTI (Weak)	26701625	ENSG00000110092.3	1	-0.01	46	-0.01	66	MDAMB231	Mammary Gland	Cancer/Malignant	HITS-CLIP	POSITIVE	DIRECT	DOWN
hsa-miR-106b-5p	CCND1	3	PAR-CLIP	Functional MTI (Weak)	26701625	ENSG00000110092.3	1	-0.01	46	-0.01	66	293S	Kidney		HITS-CLIP	POSITIVE	DIRECT	DOWN	no treatment (control)
hsa-miR-106b-5p	CCND1	3	PAR-CLIP	Functional MTI (Weak)	26701625	ENSG00000110092.3	1	-0.01	46	-0.01	66	HS5	Bone Marrow	Normal/Primary	HITS-CLIP	POSITIVE	DIRECT	DOWN
hsa-miR-106b-5p	CCND1	3	PAR-CLIP	Functional MTI (Weak)	26701625	ENSG00000110092.3	1	-0.01	46	-0.01	66	HEK293	Kidney	Embryonic/Fetal	PAR-CLIP	POSITIVE	DIRECT	DOWN	mild MNase digestion
hsa-miR-106b-5p	CCND1	3	PAR-CLIP	Functional MTI (Weak)	26701625	ENSG00000110092.3	1	-0.01	46	-0.01	66	USSC	Bone Marrow	Stem/Progenitor	Luciferase Reporter Assay	POSITIVE	DIRECT	DOWN
hsa-miR-106b-5p	CCND1	3	PAR-CLIP	Functional MTI (Weak)	26701625	ENSG00000110092.3	1	-0.01	46	-0.01	66	BETA Cells	Pancreas	Normal/Primary	HITS-CLIP	POSITIVE	DIRECT	DOWN
hsa-miR-106b-5p	CCND1	3	PAR-CLIP	Functional MTI (Weak)	26701625	ENSG00000110092.3	1	-0.01	46	-0.01	66	LCLBAC		Normal/Primary	PAR-CLIP	POSITIVE	DIRECT	DOWN
hsa-miR-106b-5p	CCND1	3	PAR-CLIP	Functional MTI (Weak)	26701625	ENSG00000110092.3	1	-0.01	46	-0.01	66	HS27A	Bone Marrow	Normal/Primary	HITS-CLIP	POSITIVE	DIRECT	DOWN
hsa-miR-106b-5p	CCND1	3	PAR-CLIP	Functional MTI (Weak)	26701625	ENSG00000110092.3	1	-0.01	46	-0.01	66	HEK293	Kidney	Embryonic/Fetal	PAR-CLIP	POSITIVE	DIRECT	DOWN
hsa-miR-106b-5p	CCND2	3	Luciferase reporter assay	Functional MTI	21283765	ENSG00000118971.3	2	-0.189	94	-0.162	94	293S	Kidney		HITS-CLIP	POSITIVE	DIRECT	DOWN	treatment: arsenite
hsa-miR-106b-5p	CCND2	3	Luciferase reporter assay	Functional MTI	21283765	ENSG00000118971.3	2	-0.189	94	-0.162	94	293S	Kidney		HITS-CLIP	POSITIVE	DIRECT	DOWN	treatment:hippuristanol
hsa-miR-106b-5p	CCND2	3	Luciferase reporter assay	Functional MTI	21283765	ENSG00000118971.3	2	-0.189	94	-0.162	94	ESC	Embryo	Embryonic/Fetal
hsa-miR-106b-5p	CCND2	3	Luciferase reporter assay	Functional MTI	21283765	ENSG00000118971.3	2	-0.189	94	-0.162	94	293S	Kidney		HITS-CLIP	POSITIVE	DIRECT	DOWN	no treatment (control)
hsa-miR-106b-5p	CCND2	3	Luciferase reporter assay	Functional MTI	21283765	ENSG00000118971.3	2	-0.189	94	-0.162	94	USSC	Bone Marrow	Stem/Progenitor	Luciferase Reporter Assay	POSITIVE	DIRECT	DOWN
hsa-miR-106b-5p	CCND2	3	Luciferase reporter assay	Functional MTI	21283765	ENSG00000118971.3	2	-0.189	94	-0.162	94	HEK293	Kidney	Embryonic/Fetal	PAR-CLIP	POSITIVE	DIRECT	DOWN	mild MNase digestion
hsa-miR-106b-5p	CCND2	3	Luciferase reporter assay	Functional MTI	21283765	ENSG00000118971.3	2	-0.189	94	-0.162	94	BETA Cells	Pancreas	Normal/Primary	HITS-CLIP	POSITIVE	DIRECT	DOWN
hsa-miR-106b-5p	CCND2	3	Luciferase reporter assay	Functional MTI	21283765	ENSG00000118971.3	2	-0.189	94	-0.162	94	293S	Kidney		HITS-CLIP	POSITIVE	DIRECT	DOWN	treatment: emetine
hsa-miR-106b-5p	CCND2	3	Luciferase reporter assay	Functional MTI	21283765	ENSG00000118971.3	2	-0.189	94	-0.162	94	BCBL1	Bone Marrow	Cancer/Malignant	HITS-CLIP	POSITIVE	DIRECT	DOWN
hsa-miR-106b-5p	CDC37L1	3	Microarray	Functional MTI (Weak)	17242205	ENSG00000106993.7	3	-0.437	99	-0.437	99	HEK293	Kidney	Embryonic/Fetal	PAR-CLIP	POSITIVE	DIRECT	DOWN	mild MNase digestion
hsa-miR-106b-5p	CDC37L1	3	Microarray	Functional MTI (Weak)	17242205	ENSG00000106993.7	3	-0.437	99	-0.437	99				Microarrays	POSITIVE	INDIRECT	DOWN
hsa-miR-106b-5p	CDC37L1	3	Microarray	Functional MTI (Weak)	17242205	ENSG00000106993.7	3	-0.437	99	-0.437	99	ESC	Embryo	Embryonic/Fetal
hsa-miR-106b-5p	CDC37L1	3	Microarray	Functional MTI (Weak)	17242205	ENSG00000106993.7	3	-0.437	99	-0.437	99	BC1		Cancer/Malignant	PAR-CLIP	POSITIVE	DIRECT	DOWN
hsa-miR-106b-5p	CDKN1A	3	HITS-CLIP	Functional MTI (Weak)	22473208	ENSG00000124762.9	2	-0.251	96	-0.245	97	293S	Kidney		HITS-CLIP	POSITIVE	DIRECT	DOWN	treatment: arsenite
hsa-miR-106b-5p	CDKN1A	3	HITS-CLIP	Functional MTI (Weak)	22473208	ENSG00000124762.9	2	-0.251	96	-0.245	97		Breast Cancerous Tissues	Cancer/Malignant	Luciferase Reporter Assay	POSITIVE	DIRECT	DOWN
hsa-miR-106b-5p	CDKN1A	3	HITS-CLIP	Functional MTI (Weak)	22473208	ENSG00000124762.9	2	-0.251	96	-0.245	97	USSC	Bone Marrow	Stem/Progenitor	Luciferase Reporter Assay	POSITIVE	DIRECT	DOWN
hsa-miR-106b-5p	CDKN1A	3	HITS-CLIP	Functional MTI (Weak)	22473208	ENSG00000124762.9	2	-0.251	96	-0.245	97	LCL	Peripheral Blood	Normal/Primary	Luciferase Reporter Assay	POSITIVE	DIRECT	DOWN
hsa-miR-106b-5p	CDKN1A	3	Luciferase reporter assay//Microarray//qRT-PCR//Western blot	Functional MTI	19422085	ENSG00000124762.9	2	-0.251	96	-0.245	97	293S	Kidney		HITS-CLIP	POSITIVE	DIRECT	DOWN	treatment: arsenite
hsa-miR-106b-5p	CDKN1A	3	Luciferase reporter assay//Microarray//qRT-PCR//Western blot	Functional MTI	19422085	ENSG00000124762.9	2	-0.251	96	-0.245	97		Breast Cancerous Tissues	Cancer/Malignant	Luciferase Reporter Assay	POSITIVE	DIRECT	DOWN
hsa-miR-106b-5p	CDKN1A	3	Luciferase reporter assay//Microarray//qRT-PCR//Western blot	Functional MTI	19422085	ENSG00000124762.9	2	-0.251	96	-0.245	97	USSC	Bone Marrow	Stem/Progenitor	Luciferase Reporter Assay	POSITIVE	DIRECT	DOWN
hsa-miR-106b-5p	CDKN1A	3	Luciferase reporter assay//Microarray//qRT-PCR//Western blot	Functional MTI	19422085	ENSG00000124762.9	2	-0.251	96	-0.245	97	LCL	Peripheral Blood	Normal/Primary	Luciferase Reporter Assay	POSITIVE	DIRECT	DOWN
hsa-miR-106b-5p	CDKN1A	3	qRT-PCR//Luciferase reporter assay//Western blot	Functional MTI	19153141	ENSG00000124762.9	2	-0.251	96	-0.245	97	293S	Kidney		HITS-CLIP	POSITIVE	DIRECT	DOWN	treatment: arsenite
hsa-miR-106b-5p	CDKN1A	3	qRT-PCR//Luciferase reporter assay//Western blot	Functional MTI	19153141	ENSG00000124762.9	2	-0.251	96	-0.245	97		Breast Cancerous Tissues	Cancer/Malignant	Luciferase Reporter Assay	POSITIVE	DIRECT	DOWN
hsa-miR-106b-5p	CDKN1A	3	qRT-PCR//Luciferase reporter assay//Western blot	Functional MTI	19153141	ENSG00000124762.9	2	-0.251	96	-0.245	97	USSC	Bone Marrow	Stem/Progenitor	Luciferase Reporter Assay	POSITIVE	DIRECT	DOWN
hsa-miR-106b-5p	CDKN1A	3	qRT-PCR//Luciferase reporter assay//Western blot	Functional MTI	19153141	ENSG00000124762.9	2	-0.251	96	-0.245	97	LCL	Peripheral Blood	Normal/Primary	Luciferase Reporter Assay	POSITIVE	DIRECT	DOWN
hsa-miR-106b-5p	CDKN1A	3	Luciferase reporter assay//qRT-PCR//Western blot	Functional MTI	26238857	ENSG00000124762.9	2	-0.209	95	-0.204	96	293S	Kidney		HITS-CLIP	POSITIVE	DIRECT	DOWN	treatment: arsenite
hsa-miR-106b-5p	CDKN1A	3	Luciferase reporter assay//qRT-PCR//Western blot	Functional MTI	26238857	ENSG00000124762.9	2	-0.209	95	-0.204	96		Breast Cancerous Tissues	Cancer/Malignant	Luciferase Reporter Assay	POSITIVE	DIRECT	DOWN
hsa-miR-106b-5p	CDKN1A	3	Luciferase reporter assay//qRT-PCR//Western blot	Functional MTI	26238857	ENSG00000124762.9	2	-0.209	95	-0.204	96	USSC	Bone Marrow	Stem/Progenitor	Luciferase Reporter Assay	POSITIVE	DIRECT	DOWN
hsa-miR-106b-5p	CDKN1A	3	Luciferase reporter assay//qRT-PCR//Western blot	Functional MTI	26238857	ENSG00000124762.9	2	-0.209	95	-0.204	96	LCL	Peripheral Blood	Normal/Primary	Luciferase Reporter Assay	POSITIVE	DIRECT	DOWN
hsa-miR-106b-5p	CDKN1A	3	qRT-PCR//Luciferase reporter assay//Western blot//Microarray	Functional MTI	20385818	ENSG00000124762.9	2	-0.251	96	-0.245	97	293S	Kidney		HITS-CLIP	POSITIVE	DIRECT	DOWN	treatment: arsenite
hsa-miR-106b-5p	CDKN1A	3	qRT-PCR//Luciferase reporter assay//Western blot//Microarray	Functional MTI	20385818	ENSG00000124762.9	2	-0.251	96	-0.245	97		Breast Cancerous Tissues	Cancer/Malignant	Luciferase Reporter Assay	POSITIVE	DIRECT	DOWN
hsa-miR-106b-5p	CDKN1A	3	qRT-PCR//Luciferase reporter assay//Western blot//Microarray	Functional MTI	20385818	ENSG00000124762.9	2	-0.251	96	-0.245	97	USSC	Bone Marrow	Stem/Progenitor	Luciferase Reporter Assay	POSITIVE	DIRECT	DOWN
hsa-miR-106b-5p	CDKN1A	3	qRT-PCR//Luciferase reporter assay//Western blot//Microarray	Functional MTI	20385818	ENSG00000124762.9	2	-0.251	96	-0.245	97	LCL	Peripheral Blood	Normal/Primary	Luciferase Reporter Assay	POSITIVE	DIRECT	DOWN
hsa-miR-106b-5p	CDKN1A	3	Luciferase reporter assay//Microarray//Western blot	Functional MTI	18328430	ENSG00000124762.9	2	-0.209	95	-0.204	96	293S	Kidney		HITS-CLIP	POSITIVE	DIRECT	DOWN	treatment: arsenite
hsa-miR-106b-5p	CDKN1A	3	Luciferase reporter assay//Microarray//Western blot	Functional MTI	18328430	ENSG00000124762.9	2	-0.209	95	-0.204	96		Breast Cancerous Tissues	Cancer/Malignant	Luciferase Reporter Assay	POSITIVE	DIRECT	DOWN
hsa-miR-106b-5p	CDKN1A	3	Luciferase reporter assay//Microarray//Western blot	Functional MTI	18328430	ENSG00000124762.9	2	-0.209	95	-0.204	96	USSC	Bone Marrow	Stem/Progenitor	Luciferase Reporter Assay	POSITIVE	DIRECT	DOWN
hsa-miR-106b-5p	CDKN1A	3	Luciferase reporter assay//Microarray//Western blot	Functional MTI	18328430	ENSG00000124762.9	2	-0.209	95	-0.204	96	LCL	Peripheral Blood	Normal/Primary	Luciferase Reporter Assay	POSITIVE	DIRECT	DOWN
hsa-miR-106b-5p	CDKN1A	3	Reporter assay;Western blot;qRT-PCR	Functional MTI	20709030	ENSG00000124762.9	2	-0.251	96	-0.245	97	293S	Kidney		HITS-CLIP	POSITIVE	DIRECT	DOWN	treatment: arsenite
hsa-miR-106b-5p	CDKN1A	3	Reporter assay;Western blot;qRT-PCR	Functional MTI	20709030	ENSG00000124762.9	2	-0.251	96	-0.245	97		Breast Cancerous Tissues	Cancer/Malignant	Luciferase Reporter Assay	POSITIVE	DIRECT	DOWN
hsa-miR-106b-5p	CDKN1A	3	Reporter assay;Western blot;qRT-PCR	Functional MTI	20709030	ENSG00000124762.9	2	-0.251	96	-0.245	97	USSC	Bone Marrow	Stem/Progenitor	Luciferase Reporter Assay	POSITIVE	DIRECT	DOWN
hsa-miR-106b-5p	CDKN1A	3	Reporter assay;Western blot;qRT-PCR	Functional MTI	20709030	ENSG00000124762.9	2	-0.251	96	-0.245	97	LCL	Peripheral Blood	Normal/Primary	Luciferase Reporter Assay	POSITIVE	DIRECT	DOWN
hsa-miR-106b-5p	CDKN1A	3	Luciferase reporter assay	Functional MTI	20101223	ENSG00000124762.9	2	-0.209	95	-0.204	96	293S	Kidney		HITS-CLIP	POSITIVE	DIRECT	DOWN	treatment: arsenite
hsa-miR-106b-5p	CDKN1A	3	Luciferase reporter assay	Functional MTI	20101223	ENSG00000124762.9	2	-0.209	95	-0.204	96		Breast Cancerous Tissues	Cancer/Malignant	Luciferase Reporter Assay	POSITIVE	DIRECT	DOWN
hsa-miR-106b-5p	CDKN1A	3	Luciferase reporter assay	Functional MTI	20101223	ENSG00000124762.9	2	-0.209	95	-0.204	96	USSC	Bone Marrow	Stem/Progenitor	Luciferase Reporter Assay	POSITIVE	DIRECT	DOWN
hsa-miR-106b-5p	CDKN1A	3	Luciferase reporter assay	Functional MTI	20101223	ENSG00000124762.9	2	-0.209	95	-0.204	96	LCL	Peripheral Blood	Normal/Primary	Luciferase Reporter Assay	POSITIVE	DIRECT	DOWN
hsa-miR-106b-5p	CDKN1A	3	qRT-PCR//Luciferase reporter assay//Western blot	Functional MTI	20190813	ENSG00000124762.9	2	-0.251	96	-0.245	97	293S	Kidney		HITS-CLIP	POSITIVE	DIRECT	DOWN	treatment: arsenite
hsa-miR-106b-5p	CDKN1A	3	qRT-PCR//Luciferase reporter assay//Western blot	Functional MTI	20190813	ENSG00000124762.9	2	-0.251	96	-0.245	97		Breast Cancerous Tissues	Cancer/Malignant	Luciferase Reporter Assay	POSITIVE	DIRECT	DOWN
hsa-miR-106b-5p	CDKN1A	3	qRT-PCR//Luciferase reporter assay//Western blot	Functional MTI	20190813	ENSG00000124762.9	2	-0.251	96	-0.245	97	USSC	Bone Marrow	Stem/Progenitor	Luciferase Reporter Assay	POSITIVE	DIRECT	DOWN
hsa-miR-106b-5p	CDKN1A	3	qRT-PCR//Luciferase reporter assay//Western blot	Functional MTI	20190813	ENSG00000124762.9	2	-0.251	96	-0.245	97	LCL	Peripheral Blood	Normal/Primary	Luciferase Reporter Assay	POSITIVE	DIRECT	DOWN
hsa-miR-106b-5p	CDKN1A	3	qRT-PCR//Luciferase reporter assay//Western blot	Functional MTI	20190813	ENSG00000124762.9	2	-0.209	95	-0.204	96	293S	Kidney		HITS-CLIP	POSITIVE	DIRECT	DOWN	treatment: arsenite
hsa-miR-106b-5p	CDKN1A	3	qRT-PCR//Luciferase reporter assay//Western blot	Functional MTI	20190813	ENSG00000124762.9	2	-0.209	95	-0.204	96		Breast Cancerous Tissues	Cancer/Malignant	Luciferase Reporter Assay	POSITIVE	DIRECT	DOWN
hsa-miR-106b-5p	CDKN1A	3	qRT-PCR//Luciferase reporter assay//Western blot	Functional MTI	20190813	ENSG00000124762.9	2	-0.209	95	-0.204	96	USSC	Bone Marrow	Stem/Progenitor	Luciferase Reporter Assay	POSITIVE	DIRECT	DOWN
hsa-miR-106b-5p	CDKN1A	3	qRT-PCR//Luciferase reporter assay//Western blot	Functional MTI	20190813	ENSG00000124762.9	2	-0.209	95	-0.204	96	LCL	Peripheral Blood	Normal/Primary	Luciferase Reporter Assay	POSITIVE	DIRECT	DOWN
hsa-miR-106b-5p	CDKN1A	3	Reporter assay;Western blot;qRT-PCR	Functional MTI	20709030	ENSG00000124762.9	2	-0.209	95	-0.204	96	293S	Kidney		HITS-CLIP	POSITIVE	DIRECT	DOWN	treatment: arsenite
hsa-miR-106b-5p	CDKN1A	3	Reporter assay;Western blot;qRT-PCR	Functional MTI	20709030	ENSG00000124762.9	2	-0.209	95	-0.204	96		Breast Cancerous Tissues	Cancer/Malignant	Luciferase Reporter Assay	POSITIVE	DIRECT	DOWN
hsa-miR-106b-5p	CDKN1A	3	Reporter assay;Western blot;qRT-PCR	Functional MTI	20709030	ENSG00000124762.9	2	-0.209	95	-0.204	96	USSC	Bone Marrow	Stem/Progenitor	Luciferase Reporter Assay	POSITIVE	DIRECT	DOWN
hsa-miR-106b-5p	CDKN1A	3	Reporter assay;Western blot;qRT-PCR	Functional MTI	20709030	ENSG00000124762.9	2	-0.209	95	-0.204	96	LCL	Peripheral Blood	Normal/Primary	Luciferase Reporter Assay	POSITIVE	DIRECT	DOWN
hsa-miR-106b-5p	CDKN1A	3	qRT-PCR//Luciferase reporter assay//Western blot//Microarray	Functional MTI	20385818	ENSG00000124762.9	2	-0.209	95	-0.204	96	293S	Kidney		HITS-CLIP	POSITIVE	DIRECT	DOWN	treatment: arsenite
hsa-miR-106b-5p	CDKN1A	3	qRT-PCR//Luciferase reporter assay//Western blot//Microarray	Functional MTI	20385818	ENSG00000124762.9	2	-0.209	95	-0.204	96		Breast Cancerous Tissues	Cancer/Malignant	Luciferase Reporter Assay	POSITIVE	DIRECT	DOWN
hsa-miR-106b-5p	CDKN1A	3	qRT-PCR//Luciferase reporter assay//Western blot//Microarray	Functional MTI	20385818	ENSG00000124762.9	2	-0.209	95	-0.204	96	USSC	Bone Marrow	Stem/Progenitor	Luciferase Reporter Assay	POSITIVE	DIRECT	DOWN
hsa-miR-106b-5p	CDKN1A	3	qRT-PCR//Luciferase reporter assay//Western blot//Microarray	Functional MTI	20385818	ENSG00000124762.9	2	-0.209	95	-0.204	96	LCL	Peripheral Blood	Normal/Primary	Luciferase Reporter Assay	POSITIVE	DIRECT	DOWN
hsa-miR-106b-5p	CDKN1A	3	HITS-CLIP	Functional MTI (Weak)	22473208	ENSG00000124762.9	2	-0.209	95	-0.204	96	293S	Kidney		HITS-CLIP	POSITIVE	DIRECT	DOWN	treatment: arsenite
hsa-miR-106b-5p	CDKN1A	3	HITS-CLIP	Functional MTI (Weak)	22473208	ENSG00000124762.9	2	-0.209	95	-0.204	96		Breast Cancerous Tissues	Cancer/Malignant	Luciferase Reporter Assay	POSITIVE	DIRECT	DOWN
hsa-miR-106b-5p	CDKN1A	3	HITS-CLIP	Functional MTI (Weak)	22473208	ENSG00000124762.9	2	-0.209	95	-0.204	96	USSC	Bone Marrow	Stem/Progenitor	Luciferase Reporter Assay	POSITIVE	DIRECT	DOWN
hsa-miR-106b-5p	CDKN1A	3	HITS-CLIP	Functional MTI (Weak)	22473208	ENSG00000124762.9	2	-0.209	95	-0.204	96	LCL	Peripheral Blood	Normal/Primary	Luciferase Reporter Assay	POSITIVE	DIRECT	DOWN
hsa-miR-106b-5p	CDKN1A	3	qRT-PCR//Luciferase reporter assay//Western blot	Functional MTI	18212054	ENSG00000124762.9	2	-0.251	96	-0.245	97	293S	Kidney		HITS-CLIP	POSITIVE	DIRECT	DOWN	treatment: arsenite
hsa-miR-106b-5p	CDKN1A	3	qRT-PCR//Luciferase reporter assay//Western blot	Functional MTI	18212054	ENSG00000124762.9	2	-0.251	96	-0.245	97		Breast Cancerous Tissues	Cancer/Malignant	Luciferase Reporter Assay	POSITIVE	DIRECT	DOWN
hsa-miR-106b-5p	CDKN1A	3	qRT-PCR//Luciferase reporter assay//Western blot	Functional MTI	18212054	ENSG00000124762.9	2	-0.251	96	-0.245	97	USSC	Bone Marrow	Stem/Progenitor	Luciferase Reporter Assay	POSITIVE	DIRECT	DOWN
hsa-miR-106b-5p	CDKN1A	3	qRT-PCR//Luciferase reporter assay//Western blot	Functional MTI	18212054	ENSG00000124762.9	2	-0.251	96	-0.245	97	LCL	Peripheral Blood	Normal/Primary	Luciferase Reporter Assay	POSITIVE	DIRECT	DOWN
hsa-miR-106b-5p	CDKN1A	3	Luciferase reporter assay//qRT-PCR//Western blot	Functional MTI	26238857	ENSG00000124762.9	2	-0.251	96	-0.245	97	293S	Kidney		HITS-CLIP	POSITIVE	DIRECT	DOWN	treatment: arsenite
hsa-miR-106b-5p	CDKN1A	3	Luciferase reporter assay//qRT-PCR//Western blot	Functional MTI	26238857	ENSG00000124762.9	2	-0.251	96	-0.245	97		Breast Cancerous Tissues	Cancer/Malignant	Luciferase Reporter Assay	POSITIVE	DIRECT	DOWN
hsa-miR-106b-5p	CDKN1A	3	Luciferase reporter assay//qRT-PCR//Western blot	Functional MTI	26238857	ENSG00000124762.9	2	-0.251	96	-0.245	97	USSC	Bone Marrow	Stem/Progenitor	Luciferase Reporter Assay	POSITIVE	DIRECT	DOWN
hsa-miR-106b-5p	CDKN1A	3	Luciferase reporter assay//qRT-PCR//Western blot	Functional MTI	26238857	ENSG00000124762.9	2	-0.251	96	-0.245	97	LCL	Peripheral Blood	Normal/Primary	Luciferase Reporter Assay	POSITIVE	DIRECT	DOWN
hsa-miR-106b-5p	CDKN1A	3	qRT-PCR//Luciferase reporter assay//Western blot	Functional MTI	18212054	ENSG00000124762.9	2	-0.209	95	-0.204	96	293S	Kidney		HITS-CLIP	POSITIVE	DIRECT	DOWN	treatment: arsenite
hsa-miR-106b-5p	CDKN1A	3	qRT-PCR//Luciferase reporter assay//Western blot	Functional MTI	18212054	ENSG00000124762.9	2	-0.209	95	-0.204	96		Breast Cancerous Tissues	Cancer/Malignant	Luciferase Reporter Assay	POSITIVE	DIRECT	DOWN
hsa-miR-106b-5p	CDKN1A	3	qRT-PCR//Luciferase reporter assay//Western blot	Functional MTI	18212054	ENSG00000124762.9	2	-0.209	95	-0.204	96	USSC	Bone Marrow	Stem/Progenitor	Luciferase Reporter Assay	POSITIVE	DIRECT	DOWN
hsa-miR-106b-5p	CDKN1A	3	qRT-PCR//Luciferase reporter assay//Western blot	Functional MTI	18212054	ENSG00000124762.9	2	-0.209	95	-0.204	96	LCL	Peripheral Blood	Normal/Primary	Luciferase Reporter Assay	POSITIVE	DIRECT	DOWN
hsa-miR-106b-5p	CDKN1A	3	Luciferase reporter assay//qRT-PCR	Functional MTI	18676839	ENSG00000124762.9	2	-0.251	96	-0.245	97	293S	Kidney		HITS-CLIP	POSITIVE	DIRECT	DOWN	treatment: arsenite
hsa-miR-106b-5p	CDKN1A	3	Luciferase reporter assay//qRT-PCR	Functional MTI	18676839	ENSG00000124762.9	2	-0.251	96	-0.245	97		Breast Cancerous Tissues	Cancer/Malignant	Luciferase Reporter Assay	POSITIVE	DIRECT	DOWN
hsa-miR-106b-5p	CDKN1A	3	Luciferase reporter assay//qRT-PCR	Functional MTI	18676839	ENSG00000124762.9	2	-0.251	96	-0.245	97	USSC	Bone Marrow	Stem/Progenitor	Luciferase Reporter Assay	POSITIVE	DIRECT	DOWN
hsa-miR-106b-5p	CDKN1A	3	Luciferase reporter assay//qRT-PCR	Functional MTI	18676839	ENSG00000124762.9	2	-0.251	96	-0.245	97	LCL	Peripheral Blood	Normal/Primary	Luciferase Reporter Assay	POSITIVE	DIRECT	DOWN
hsa-miR-106b-5p	CDKN1A	3	Luciferase reporter assay	Functional MTI	21283765	ENSG00000124762.9	2	-0.209	95	-0.204	96	293S	Kidney		HITS-CLIP	POSITIVE	DIRECT	DOWN	treatment: arsenite
hsa-miR-106b-5p	CDKN1A	3	Luciferase reporter assay	Functional MTI	21283765	ENSG00000124762.9	2	-0.209	95	-0.204	96		Breast Cancerous Tissues	Cancer/Malignant	Luciferase Reporter Assay	POSITIVE	DIRECT	DOWN
hsa-miR-106b-5p	CDKN1A	3	Luciferase reporter assay	Functional MTI	21283765	ENSG00000124762.9	2	-0.209	95	-0.204	96	USSC	Bone Marrow	Stem/Progenitor	Luciferase Reporter Assay	POSITIVE	DIRECT	DOWN
hsa-miR-106b-5p	CDKN1A	3	Luciferase reporter assay	Functional MTI	21283765	ENSG00000124762.9	2	-0.209	95	-0.204	96	LCL	Peripheral Blood	Normal/Primary	Luciferase Reporter Assay	POSITIVE	DIRECT	DOWN
hsa-miR-106b-5p	CDKN1A	3	Luciferase reporter assay	Functional MTI	21283765	ENSG00000124762.9	2	-0.251	96	-0.245	97	293S	Kidney		HITS-CLIP	POSITIVE	DIRECT	DOWN	treatment: arsenite
hsa-miR-106b-5p	CDKN1A	3	Luciferase reporter assay	Functional MTI	21283765	ENSG00000124762.9	2	-0.251	96	-0.245	97		Breast Cancerous Tissues	Cancer/Malignant	Luciferase Reporter Assay	POSITIVE	DIRECT	DOWN
hsa-miR-106b-5p	CDKN1A	3	Luciferase reporter assay	Functional MTI	21283765	ENSG00000124762.9	2	-0.251	96	-0.245	97	USSC	Bone Marrow	Stem/Progenitor	Luciferase Reporter Assay	POSITIVE	DIRECT	DOWN
hsa-miR-106b-5p	CDKN1A	3	Luciferase reporter assay	Functional MTI	21283765	ENSG00000124762.9	2	-0.251	96	-0.245	97	LCL	Peripheral Blood	Normal/Primary	Luciferase Reporter Assay	POSITIVE	DIRECT	DOWN
hsa-miR-106b-5p	CDKN1A	3	Luciferase reporter assay//Microarray//qRT-PCR//Western blot	Functional MTI	19422085	ENSG00000124762.9	2	-0.209	95	-0.204	96	293S	Kidney		HITS-CLIP	POSITIVE	DIRECT	DOWN	treatment: arsenite
hsa-miR-106b-5p	CDKN1A	3	Luciferase reporter assay//Microarray//qRT-PCR//Western blot	Functional MTI	19422085	ENSG00000124762.9	2	-0.209	95	-0.204	96		Breast Cancerous Tissues	Cancer/Malignant	Luciferase Reporter Assay	POSITIVE	DIRECT	DOWN
hsa-miR-106b-5p	CDKN1A	3	Luciferase reporter assay//Microarray//qRT-PCR//Western blot	Functional MTI	19422085	ENSG00000124762.9	2	-0.209	95	-0.204	96	USSC	Bone Marrow	Stem/Progenitor	Luciferase Reporter Assay	POSITIVE	DIRECT	DOWN
hsa-miR-106b-5p	CDKN1A	3	Luciferase reporter assay//Microarray//qRT-PCR//Western blot	Functional MTI	19422085	ENSG00000124762.9	2	-0.209	95	-0.204	96	LCL	Peripheral Blood	Normal/Primary	Luciferase Reporter Assay	POSITIVE	DIRECT	DOWN
hsa-miR-106b-5p	CDKN1A	3	Luciferase reporter assay	Functional MTI	20101223	ENSG00000124762.9	2	-0.251	96	-0.245	97	293S	Kidney		HITS-CLIP	POSITIVE	DIRECT	DOWN	treatment: arsenite
hsa-miR-106b-5p	CDKN1A	3	Luciferase reporter assay	Functional MTI	20101223	ENSG00000124762.9	2	-0.251	96	-0.245	97		Breast Cancerous Tissues	Cancer/Malignant	Luciferase Reporter Assay	POSITIVE	DIRECT	DOWN
hsa-miR-106b-5p	CDKN1A	3	Luciferase reporter assay	Functional MTI	20101223	ENSG00000124762.9	2	-0.251	96	-0.245	97	USSC	Bone Marrow	Stem/Progenitor	Luciferase Reporter Assay	POSITIVE	DIRECT	DOWN
hsa-miR-106b-5p	CDKN1A	3	Luciferase reporter assay	Functional MTI	20101223	ENSG00000124762.9	2	-0.251	96	-0.245	97	LCL	Peripheral Blood	Normal/Primary	Luciferase Reporter Assay	POSITIVE	DIRECT	DOWN
hsa-miR-106b-5p	CDKN1A	3	qRT-PCR//Western blot	Functional MTI	23803041	ENSG00000124762.9	2	-0.209	95	-0.204	96	293S	Kidney		HITS-CLIP	POSITIVE	DIRECT	DOWN	treatment: arsenite
hsa-miR-106b-5p	CDKN1A	3	qRT-PCR//Western blot	Functional MTI	23803041	ENSG00000124762.9	2	-0.209	95	-0.204	96		Breast Cancerous Tissues	Cancer/Malignant	Luciferase Reporter Assay	POSITIVE	DIRECT	DOWN
hsa-miR-106b-5p	CDKN1A	3	qRT-PCR//Western blot	Functional MTI	23803041	ENSG00000124762.9	2	-0.209	95	-0.204	96	USSC	Bone Marrow	Stem/Progenitor	Luciferase Reporter Assay	POSITIVE	DIRECT	DOWN
hsa-miR-106b-5p	CDKN1A	3	qRT-PCR//Western blot	Functional MTI	23803041	ENSG00000124762.9	2	-0.209	95	-0.204	96	LCL	Peripheral Blood	Normal/Primary	Luciferase Reporter Assay	POSITIVE	DIRECT	DOWN
hsa-miR-106b-5p	CDKN1A	3	qRT-PCR//Western blot	Functional MTI	23803041	ENSG00000124762.9	2	-0.251	96	-0.245	97	293S	Kidney		HITS-CLIP	POSITIVE	DIRECT	DOWN	treatment: arsenite
hsa-miR-106b-5p	CDKN1A	3	qRT-PCR//Western blot	Functional MTI	23803041	ENSG00000124762.9	2	-0.251	96	-0.245	97		Breast Cancerous Tissues	Cancer/Malignant	Luciferase Reporter Assay	POSITIVE	DIRECT	DOWN
hsa-miR-106b-5p	CDKN1A	3	qRT-PCR//Western blot	Functional MTI	23803041	ENSG00000124762.9	2	-0.251	96	-0.245	97	USSC	Bone Marrow	Stem/Progenitor	Luciferase Reporter Assay	POSITIVE	DIRECT	DOWN
hsa-miR-106b-5p	CDKN1A	3	qRT-PCR//Western blot	Functional MTI	23803041	ENSG00000124762.9	2	-0.251	96	-0.245	97	LCL	Peripheral Blood	Normal/Primary	Luciferase Reporter Assay	POSITIVE	DIRECT	DOWN
hsa-miR-106b-5p	CDKN1A	3	qRT-PCR//Luciferase reporter assay//Western blot	Functional MTI	19153141	ENSG00000124762.9	2	-0.209	95	-0.204	96	293S	Kidney		HITS-CLIP	POSITIVE	DIRECT	DOWN	treatment: arsenite
hsa-miR-106b-5p	CDKN1A	3	qRT-PCR//Luciferase reporter assay//Western blot	Functional MTI	19153141	ENSG00000124762.9	2	-0.209	95	-0.204	96		Breast Cancerous Tissues	Cancer/Malignant	Luciferase Reporter Assay	POSITIVE	DIRECT	DOWN
hsa-miR-106b-5p	CDKN1A	3	qRT-PCR//Luciferase reporter assay//Western blot	Functional MTI	19153141	ENSG00000124762.9	2	-0.209	95	-0.204	96	USSC	Bone Marrow	Stem/Progenitor	Luciferase Reporter Assay	POSITIVE	DIRECT	DOWN
hsa-miR-106b-5p	CDKN1A	3	qRT-PCR//Luciferase reporter assay//Western blot	Functional MTI	19153141	ENSG00000124762.9	2	-0.209	95	-0.204	96	LCL	Peripheral Blood	Normal/Primary	Luciferase Reporter Assay	POSITIVE	DIRECT	DOWN
hsa-miR-106b-5p	CDKN1A	3	Luciferase reporter assay//qRT-PCR	Functional MTI	18676839	ENSG00000124762.9	2	-0.209	95	-0.204	96	293S	Kidney		HITS-CLIP	POSITIVE	DIRECT	DOWN	treatment: arsenite
hsa-miR-106b-5p	CDKN1A	3	Luciferase reporter assay//qRT-PCR	Functional MTI	18676839	ENSG00000124762.9	2	-0.209	95	-0.204	96		Breast Cancerous Tissues	Cancer/Malignant	Luciferase Reporter Assay	POSITIVE	DIRECT	DOWN
hsa-miR-106b-5p	CDKN1A	3	Luciferase reporter assay//qRT-PCR	Functional MTI	18676839	ENSG00000124762.9	2	-0.209	95	-0.204	96	USSC	Bone Marrow	Stem/Progenitor	Luciferase Reporter Assay	POSITIVE	DIRECT	DOWN
hsa-miR-106b-5p	CDKN1A	3	Luciferase reporter assay//qRT-PCR	Functional MTI	18676839	ENSG00000124762.9	2	-0.209	95	-0.204	96	LCL	Peripheral Blood	Normal/Primary	Luciferase Reporter Assay	POSITIVE	DIRECT	DOWN
hsa-miR-106b-5p	CDKN1A	3	Luciferase reporter assay//Microarray//Western blot	Functional MTI	18328430	ENSG00000124762.9	2	-0.251	96	-0.245	97	293S	Kidney		HITS-CLIP	POSITIVE	DIRECT	DOWN	treatment: arsenite
hsa-miR-106b-5p	CDKN1A	3	Luciferase reporter assay//Microarray//Western blot	Functional MTI	18328430	ENSG00000124762.9	2	-0.251	96	-0.245	97		Breast Cancerous Tissues	Cancer/Malignant	Luciferase Reporter Assay	POSITIVE	DIRECT	DOWN
hsa-miR-106b-5p	CDKN1A	3	Luciferase reporter assay//Microarray//Western blot	Functional MTI	18328430	ENSG00000124762.9	2	-0.251	96	-0.245	97	USSC	Bone Marrow	Stem/Progenitor	Luciferase Reporter Assay	POSITIVE	DIRECT	DOWN
hsa-miR-106b-5p	CDKN1A	3	Luciferase reporter assay//Microarray//Western blot	Functional MTI	18328430	ENSG00000124762.9	2	-0.251	96	-0.245	97	LCL	Peripheral Blood	Normal/Primary	Luciferase Reporter Assay	POSITIVE	DIRECT	DOWN
hsa-miR-106b-5p	CENPQ	3	PAR-CLIP	Functional MTI (Weak)	20371350	ENSG00000031691.6	3	-0.507	99	-0.507	99	HEK293	Kidney	Embryonic/Fetal	PAR-CLIP	POSITIVE	DIRECT	DOWN
hsa-miR-106b-5p	CENPQ	3	PAR-CLIP	Functional MTI (Weak)	20371350	ENSG00000031691.6	3	-0.507	99	-0.507	99	293S	Kidney		HITS-CLIP	POSITIVE	DIRECT	DOWN	treatment:emetine
hsa-miR-106b-5p	CENPQ	3	PAR-CLIP	Functional MTI (Weak)	20371350	ENSG00000031691.6	3	-0.507	99	-0.507	99	293S	Kidney		HITS-CLIP	POSITIVE	DIRECT	DOWN	treatment:hippuristanol
hsa-miR-106b-5p	CENPQ	3	PAR-CLIP	Functional MTI (Weak)	20371350	ENSG00000031691.6	3	-0.507	99	-0.507	99	HEK293	Kidney	Embryonic/Fetal	PAR-CLIP	POSITIVE	DIRECT	DOWN	mild MNase digestion
hsa-miR-106b-5p	CENPQ	3	PAR-CLIP	Functional MTI (Weak)	20371350	ENSG00000031691.6	3	-0.507	99	-0.507	99	293S	Kidney		HITS-CLIP	POSITIVE	DIRECT	DOWN	treatment: emetine
hsa-miR-106b-5p	CENPQ	3	PAR-CLIP	Functional MTI (Weak)	20371350	ENSG00000031691.6	3	-0.507	99	-0.507	99	293S	Kidney		HITS-CLIP	POSITIVE	DIRECT	DOWN	no treatment (control)
hsa-miR-106b-5p	CENPQ	3	PAR-CLIP	Functional MTI (Weak)	23446348	ENSG00000031691.6	3	-0.507	99	-0.507	99	HEK293	Kidney	Embryonic/Fetal	PAR-CLIP	POSITIVE	DIRECT	DOWN
hsa-miR-106b-5p	CENPQ	3	PAR-CLIP	Functional MTI (Weak)	23446348	ENSG00000031691.6	3	-0.507	99	-0.507	99	293S	Kidney		HITS-CLIP	POSITIVE	DIRECT	DOWN	treatment:emetine
hsa-miR-106b-5p	CENPQ	3	PAR-CLIP	Functional MTI (Weak)	23446348	ENSG00000031691.6	3	-0.507	99	-0.507	99	293S	Kidney		HITS-CLIP	POSITIVE	DIRECT	DOWN	treatment:hippuristanol
hsa-miR-106b-5p	CENPQ	3	PAR-CLIP	Functional MTI (Weak)	23446348	ENSG00000031691.6	3	-0.507	99	-0.507	99	HEK293	Kidney	Embryonic/Fetal	PAR-CLIP	POSITIVE	DIRECT	DOWN	mild MNase digestion
hsa-miR-106b-5p	CENPQ	3	PAR-CLIP	Functional MTI (Weak)	23446348	ENSG00000031691.6	3	-0.507	99	-0.507	99	293S	Kidney		HITS-CLIP	POSITIVE	DIRECT	DOWN	treatment: emetine
hsa-miR-106b-5p	CENPQ	3	PAR-CLIP	Functional MTI (Weak)	23446348	ENSG00000031691.6	3	-0.507	99	-0.507	99	293S	Kidney		HITS-CLIP	POSITIVE	DIRECT	DOWN	no treatment (control)
hsa-miR-106b-5p	CEP97	3	HITS-CLIP	Functional MTI (Weak)	22473208	ENSG00000182504.6	3	-0.294	98	-0.294	98	HELA	Cervix	Cancer/Malignant	HITS-CLIP	POSITIVE	DIRECT	DOWN	Hela cells were treated with control shRNA.
hsa-miR-106b-5p	CEP97	3	HITS-CLIP	Functional MTI (Weak)	22473208	ENSG00000182504.6	3	-0.294	98	-0.294	98	BC1		Cancer/Malignant	PAR-CLIP	POSITIVE	DIRECT	DOWN
hsa-miR-106b-5p	CEP97	3	HITS-CLIP	Functional MTI (Weak)	22473208	ENSG00000182504.6	3	-0.294	98	-0.294	98	HEK293	Kidney	Embryonic/Fetal	PAR-CLIP	POSITIVE	DIRECT	DOWN	mild MNase digestion
hsa-miR-106b-5p	CEP97	3	HITS-CLIP	Functional MTI (Weak)	22473208	ENSG00000182504.6	3	-0.294	98	-0.294	98	HEK293	Kidney	Embryonic/Fetal	PAR-CLIP	POSITIVE	DIRECT	DOWN
hsa-miR-106b-5p	CEP97	3	PAR-CLIP	Functional MTI (Weak)	23446348	ENSG00000182504.6	3	-0.294	98	-0.294	98	HELA	Cervix	Cancer/Malignant	HITS-CLIP	POSITIVE	DIRECT	DOWN	Hela cells were treated with control shRNA.
hsa-miR-106b-5p	CEP97	3	PAR-CLIP	Functional MTI (Weak)	23446348	ENSG00000182504.6	3	-0.294	98	-0.294	98	BC1		Cancer/Malignant	PAR-CLIP	POSITIVE	DIRECT	DOWN
hsa-miR-106b-5p	CEP97	3	PAR-CLIP	Functional MTI (Weak)	23446348	ENSG00000182504.6	3	-0.294	98	-0.294	98	HEK293	Kidney	Embryonic/Fetal	PAR-CLIP	POSITIVE	DIRECT	DOWN	mild MNase digestion
hsa-miR-106b-5p	CEP97	3	PAR-CLIP	Functional MTI (Weak)	23446348	ENSG00000182504.6	3	-0.294	98	-0.294	98	HEK293	Kidney	Embryonic/Fetal	PAR-CLIP	POSITIVE	DIRECT	DOWN
hsa-miR-106b-5p	CERCAM	3	PAR-CLIP//HITS-CLIP	Functional MTI (Weak)	21572407	ENSG00000167123.14	3	-0.369	99	-0.014	72	HEK293	Kidney	Embryonic/Fetal	PAR-CLIP	POSITIVE	DIRECT	DOWN	mild MNase digestion
hsa-miR-106b-5p	CFL2	3	PAR-CLIP	Functional MTI (Weak)	21572407	ENSG00000165410.10	2	-0.161	92	-0.033	84	BC1		Cancer/Malignant	PAR-CLIP	POSITIVE	DIRECT	DOWN
hsa-miR-106b-5p	CFL2	3	PAR-CLIP	Functional MTI (Weak)	21572407	ENSG00000165410.10	2	-0.161	92	-0.033	84	HEK293	Kidney	Embryonic/Fetal	PAR-CLIP	POSITIVE	DIRECT	DOWN	mild MNase digestion
hsa-miR-106b-5p	CFL2	3	PAR-CLIP	Functional MTI (Weak)	21572407	ENSG00000165410.10	2	-0.161	92	-0.033	84	BCBL1	Bone Marrow	Cancer/Malignant	HITS-CLIP	POSITIVE	DIRECT	DOWN
hsa-miR-106b-5p	CFL2	3	PAR-CLIP	Functional MTI (Weak)	21572407	ENSG00000165410.10	2	-0.161	92	-0.033	84	HELA	Cervix	Cancer/Malignant	HITS-CLIP	POSITIVE	DIRECT	DOWN	Hela cells were treated with control shRNA.
hsa-miR-106b-5p	CFL2	3	PAR-CLIP	Functional MTI (Weak)	21572407	ENSG00000165410.10	2	-0.427	99	-0.427	99	BC1		Cancer/Malignant	PAR-CLIP	POSITIVE	DIRECT	DOWN
hsa-miR-106b-5p	CFL2	3	PAR-CLIP	Functional MTI (Weak)	21572407	ENSG00000165410.10	2	-0.427	99	-0.427	99	HEK293	Kidney	Embryonic/Fetal	PAR-CLIP	POSITIVE	DIRECT	DOWN	mild MNase digestion
hsa-miR-106b-5p	CFL2	3	PAR-CLIP	Functional MTI (Weak)	21572407	ENSG00000165410.10	2	-0.427	99	-0.427	99	BCBL1	Bone Marrow	Cancer/Malignant	HITS-CLIP	POSITIVE	DIRECT	DOWN
hsa-miR-106b-5p	CFL2	3	PAR-CLIP	Functional MTI (Weak)	21572407	ENSG00000165410.10	2	-0.427	99	-0.427	99	HELA	Cervix	Cancer/Malignant	HITS-CLIP	POSITIVE	DIRECT	DOWN	Hela cells were treated with control shRNA.
hsa-miR-106b-5p	CFL2	3	HITS-CLIP	Functional MTI (Weak)	22473208	ENSG00000165410.10	2	-0.161	92	-0.033	84	BC1		Cancer/Malignant	PAR-CLIP	POSITIVE	DIRECT	DOWN
hsa-miR-106b-5p	CFL2	3	HITS-CLIP	Functional MTI (Weak)	22473208	ENSG00000165410.10	2	-0.161	92	-0.033	84	HEK293	Kidney	Embryonic/Fetal	PAR-CLIP	POSITIVE	DIRECT	DOWN	mild MNase digestion
hsa-miR-106b-5p	CFL2	3	HITS-CLIP	Functional MTI (Weak)	22473208	ENSG00000165410.10	2	-0.161	92	-0.033	84	BCBL1	Bone Marrow	Cancer/Malignant	HITS-CLIP	POSITIVE	DIRECT	DOWN
hsa-miR-106b-5p	CFL2	3	HITS-CLIP	Functional MTI (Weak)	22473208	ENSG00000165410.10	2	-0.161	92	-0.033	84	HELA	Cervix	Cancer/Malignant	HITS-CLIP	POSITIVE	DIRECT	DOWN	Hela cells were treated with control shRNA.
hsa-miR-106b-5p	CFL2	3	HITS-CLIP	Functional MTI (Weak)	22473208	ENSG00000165410.10	2	-0.427	99	-0.427	99	BC1		Cancer/Malignant	PAR-CLIP	POSITIVE	DIRECT	DOWN
hsa-miR-106b-5p	CFL2	3	HITS-CLIP	Functional MTI (Weak)	22473208	ENSG00000165410.10	2	-0.427	99	-0.427	99	HEK293	Kidney	Embryonic/Fetal	PAR-CLIP	POSITIVE	DIRECT	DOWN	mild MNase digestion
hsa-miR-106b-5p	CFL2	3	HITS-CLIP	Functional MTI (Weak)	22473208	ENSG00000165410.10	2	-0.427	99	-0.427	99	BCBL1	Bone Marrow	Cancer/Malignant	HITS-CLIP	POSITIVE	DIRECT	DOWN
hsa-miR-106b-5p	CFL2	3	HITS-CLIP	Functional MTI (Weak)	22473208	ENSG00000165410.10	2	-0.427	99	-0.427	99	HELA	Cervix	Cancer/Malignant	HITS-CLIP	POSITIVE	DIRECT	DOWN	Hela cells were treated with control shRNA.
hsa-miR-106b-5p	CHAF1A	3	HITS-CLIP	Functional MTI (Weak)	22473208	ENSG00000167670.11	2	-0.237	96	-0.237	97	HEK293	Kidney	Embryonic/Fetal	PAR-CLIP	POSITIVE	DIRECT	DOWN	mild MNase digestion
hsa-miR-106b-5p	CHD9	3	HITS-CLIP	Functional MTI (Weak)	22473208	ENSG00000177200.11	2	-0.143	91	-0.139	93	293S	Kidney		HITS-CLIP	POSITIVE	DIRECT	DOWN	treatment: arsenite
hsa-miR-106b-5p	CHD9	3	HITS-CLIP	Functional MTI (Weak)	22473208	ENSG00000177200.11	2	-0.143	91	-0.139	93	293S	Kidney		HITS-CLIP	POSITIVE	DIRECT	DOWN	treatment:emetine
hsa-miR-106b-5p	CHD9	3	HITS-CLIP	Functional MTI (Weak)	22473208	ENSG00000177200.11	2	-0.143	91	-0.139	93	HEK293	Kidney	Embryonic/Fetal	PAR-CLIP	POSITIVE	DIRECT	DOWN	mild MNase digestion
hsa-miR-106b-5p	CHD9	3	HITS-CLIP	Functional MTI (Weak)	22473208	ENSG00000177200.11	2	-0.143	91	-0.139	93	ESC	Embryo	Embryonic/Fetal
hsa-miR-106b-5p	CHD9	3	HITS-CLIP	Functional MTI (Weak)	22473208	ENSG00000177200.11	2	-0.159	92	-0.155	94	293S	Kidney		HITS-CLIP	POSITIVE	DIRECT	DOWN	treatment: arsenite
hsa-miR-106b-5p	CHD9	3	HITS-CLIP	Functional MTI (Weak)	22473208	ENSG00000177200.11	2	-0.159	92	-0.155	94	293S	Kidney		HITS-CLIP	POSITIVE	DIRECT	DOWN	treatment:emetine
hsa-miR-106b-5p	CHD9	3	HITS-CLIP	Functional MTI (Weak)	22473208	ENSG00000177200.11	2	-0.159	92	-0.155	94	HEK293	Kidney	Embryonic/Fetal	PAR-CLIP	POSITIVE	DIRECT	DOWN	mild MNase digestion
hsa-miR-106b-5p	CHD9	3	HITS-CLIP	Functional MTI (Weak)	22473208	ENSG00000177200.11	2	-0.159	92	-0.155	94	ESC	Embryo	Embryonic/Fetal
hsa-miR-106b-5p	CLIP4	3	PAR-CLIP	Functional MTI (Weak)	20371350	ENSG00000115295.15	2	-0.266	97	-0.243	97	293S	Kidney		HITS-CLIP	POSITIVE	DIRECT	DOWN	no treatment (control)
hsa-miR-106b-5p	CLIP4	3	PAR-CLIP	Functional MTI (Weak)	20371350	ENSG00000115295.15	2	-0.266	97	-0.243	97	LCLBAC		Normal/Primary	PAR-CLIP	POSITIVE	DIRECT	DOWN
hsa-miR-106b-5p	CLIP4	3	PAR-CLIP	Functional MTI (Weak)	20371350	ENSG00000115295.15	2	-0.266	97	-0.243	97	293S	Kidney		HITS-CLIP	POSITIVE	DIRECT	DOWN	treatment:hippuristanol
hsa-miR-106b-5p	CLIP4	3	PAR-CLIP	Functional MTI (Weak)	20371350	ENSG00000115295.15	2	-0.266	97	-0.243	97	HEK293	Kidney	Embryonic/Fetal	PAR-CLIP	POSITIVE	DIRECT	DOWN	mild MNase digestion
hsa-miR-106b-5p	CLIP4	3	PAR-CLIP	Functional MTI (Weak)	20371350	ENSG00000115295.15	2	-0.286	97	-0.261	98	293S	Kidney		HITS-CLIP	POSITIVE	DIRECT	DOWN	no treatment (control)
hsa-miR-106b-5p	CLIP4	3	PAR-CLIP	Functional MTI (Weak)	20371350	ENSG00000115295.15	2	-0.286	97	-0.261	98	LCLBAC		Normal/Primary	PAR-CLIP	POSITIVE	DIRECT	DOWN
hsa-miR-106b-5p	CLIP4	3	PAR-CLIP	Functional MTI (Weak)	20371350	ENSG00000115295.15	2	-0.286	97	-0.261	98	293S	Kidney		HITS-CLIP	POSITIVE	DIRECT	DOWN	treatment:hippuristanol
hsa-miR-106b-5p	CLIP4	3	PAR-CLIP	Functional MTI (Weak)	20371350	ENSG00000115295.15	2	-0.286	97	-0.261	98	HEK293	Kidney	Embryonic/Fetal	PAR-CLIP	POSITIVE	DIRECT	DOWN	mild MNase digestion
hsa-miR-106b-5p	CLOCK	3	HITS-CLIP	Functional MTI (Weak)	22473208	ENSG00000134852.10	2	-0.157	92	-0.157	94				Microarrays	POSITIVE	INDIRECT	DOWN
hsa-miR-106b-5p	CLOCK	3	HITS-CLIP	Functional MTI (Weak)	22473208	ENSG00000134852.10	2	-0.157	92	-0.157	94	HEK293	Kidney	Embryonic/Fetal	PAR-CLIP	POSITIVE	DIRECT	DOWN	mild MNase digestion
hsa-miR-106b-5p	CLOCK	3	Microarray	Functional MTI (Weak)	17242205	ENSG00000134852.10	3	-0.107	88	-0.107	92				Microarrays	POSITIVE	INDIRECT	DOWN
hsa-miR-106b-5p	CLOCK	3	Microarray	Functional MTI (Weak)	17242205	ENSG00000134852.10	3	-0.107	88	-0.107	92	HEK293	Kidney	Embryonic/Fetal	PAR-CLIP	POSITIVE	DIRECT	DOWN	mild MNase digestion
hsa-miR-106b-5p	CLOCK	3	HITS-CLIP	Functional MTI (Weak)	22473208	ENSG00000134852.10	3	-0.107	88	-0.107	92				Microarrays	POSITIVE	INDIRECT	DOWN
hsa-miR-106b-5p	CLOCK	3	HITS-CLIP	Functional MTI (Weak)	22473208	ENSG00000134852.10	3	-0.107	88	-0.107	92	HEK293	Kidney	Embryonic/Fetal	PAR-CLIP	POSITIVE	DIRECT	DOWN	mild MNase digestion
hsa-miR-106b-5p	CLOCK	3	Microarray	Functional MTI (Weak)	17242205	ENSG00000134852.10	2	-0.157	92	-0.157	94				Microarrays	POSITIVE	INDIRECT	DOWN
hsa-miR-106b-5p	CLOCK	3	Microarray	Functional MTI (Weak)	17242205	ENSG00000134852.10	2	-0.157	92	-0.157	94	HEK293	Kidney	Embryonic/Fetal	PAR-CLIP	POSITIVE	DIRECT	DOWN	mild MNase digestion
hsa-miR-106b-5p	CMTR2	3	HITS-CLIP	Functional MTI (Weak)	22473208	ENSG00000180917.12	3	-0.262	97	-0.262	98	HEK293	Kidney	Embryonic/Fetal	PAR-CLIP	POSITIVE	DIRECT	DOWN	mild MNase digestion
hsa-miR-106b-5p	CNOT6L	3	PAR-CLIP	Functional MTI (Weak)	21572407	ENSG00000138767.8	3	-0.228	95	-0.228	97	BC1		Cancer/Malignant	PAR-CLIP	POSITIVE	DIRECT	DOWN
hsa-miR-106b-5p	CNOT6L	3	PAR-CLIP	Functional MTI (Weak)	23592263	ENSG00000138767.8	3	-0.228	95	-0.228	97	BC1		Cancer/Malignant	PAR-CLIP	POSITIVE	DIRECT	DOWN
hsa-miR-106b-5p	CNOT6L	3	PAR-CLIP	Functional MTI (Weak)	20371350	ENSG00000138767.8	3	-0.228	95	-0.228	97	BC1		Cancer/Malignant	PAR-CLIP	POSITIVE	DIRECT	DOWN
hsa-miR-106b-5p	CNOT6L	3	CLASH	Functional MTI (Weak)	23622248	ENSG00000138767.8	3	-0.228	95	-0.228	97	BC1		Cancer/Malignant	PAR-CLIP	POSITIVE	DIRECT	DOWN
hsa-miR-106b-5p	CNOT6L	3	PAR-CLIP	Functional MTI (Weak)	23446348	ENSG00000138767.8	3	-0.228	95	-0.228	97	BC1		Cancer/Malignant	PAR-CLIP	POSITIVE	DIRECT	DOWN
hsa-miR-106b-5p	CNOT7	3	HITS-CLIP	Functional MTI (Weak)	22473208	ENSG00000198791.7	3	-0.342	98	-0.342	99	HEK293	Kidney	Embryonic/Fetal	PAR-CLIP	POSITIVE	DIRECT	DOWN	mild MNase digestion
hsa-miR-106b-5p	CNOT7	3	CLASH	Functional MTI (Weak)	23622248	ENSG00000198791.7	3	-0.342	98	-0.342	99	HEK293	Kidney	Embryonic/Fetal	PAR-CLIP	POSITIVE	DIRECT	DOWN	mild MNase digestion
hsa-miR-106b-5p	CRK	3	PAR-CLIP	Functional MTI (Weak)	20371350	ENSG00000167193.7	3	-0.251	96	-0.25	97	EF3DAGO2		Normal/Primary	PAR-CLIP	POSITIVE	DIRECT	DOWN
hsa-miR-106b-5p	CRK	3	PAR-CLIP	Functional MTI (Weak)	20371350	ENSG00000167193.7	3	-0.251	96	-0.25	97	BC1		Cancer/Malignant	PAR-CLIP	POSITIVE	DIRECT	DOWN
hsa-miR-106b-5p	CRK	3	PAR-CLIP	Functional MTI (Weak)	20371350	ENSG00000167193.7	3	-0.251	96	-0.25	97	HEK293	Kidney	Embryonic/Fetal	PAR-CLIP	POSITIVE	DIRECT	DOWN	mild MNase digestion
hsa-miR-106b-5p	CRK	3	PAR-CLIP	Functional MTI (Weak)	20371350	ENSG00000167193.7	3	-0.251	96	-0.25	97	BC3		Cancer/Malignant	PAR-CLIP	POSITIVE	DIRECT	DOWN
hsa-miR-106b-5p	CRK	3	HITS-CLIP	Functional MTI (Weak)	22473208	ENSG00000167193.7	3	-0.251	96	-0.25	97	EF3DAGO2		Normal/Primary	PAR-CLIP	POSITIVE	DIRECT	DOWN
hsa-miR-106b-5p	CRK	3	HITS-CLIP	Functional MTI (Weak)	22473208	ENSG00000167193.7	3	-0.251	96	-0.25	97	BC1		Cancer/Malignant	PAR-CLIP	POSITIVE	DIRECT	DOWN
hsa-miR-106b-5p	CRK	3	HITS-CLIP	Functional MTI (Weak)	22473208	ENSG00000167193.7	3	-0.251	96	-0.25	97	HEK293	Kidney	Embryonic/Fetal	PAR-CLIP	POSITIVE	DIRECT	DOWN	mild MNase digestion
hsa-miR-106b-5p	CRK	3	HITS-CLIP	Functional MTI (Weak)	22473208	ENSG00000167193.7	3	-0.251	96	-0.25	97	BC3		Cancer/Malignant	PAR-CLIP	POSITIVE	DIRECT	DOWN
hsa-miR-106b-5p	CROT	3	HITS-CLIP	Functional MTI (Weak)	22473208	ENSG00000005469.7	3	-0.419	99	-0.419	99				Microarrays	POSITIVE	INDIRECT	DOWN
hsa-miR-106b-5p	CROT	3	HITS-CLIP	Functional MTI (Weak)	22473208	ENSG00000005469.7	3	-0.419	99	-0.419	99	HEK293	Kidney	Embryonic/Fetal	PAR-CLIP	POSITIVE	DIRECT	DOWN	mild MNase digestion
hsa-miR-106b-5p	CROT	3	HITS-CLIP	Functional MTI (Weak)	22473208	ENSG00000005469.7	3	-0.419	99	-0.419	99	LCL35		Normal/Primary	PAR-CLIP	POSITIVE	DIRECT	DOWN
hsa-miR-106b-5p	CROT	3	Microarray	Functional MTI (Weak)	17242205	ENSG00000005469.7	3	-0.419	99	-0.419	99				Microarrays	POSITIVE	INDIRECT	DOWN
hsa-miR-106b-5p	CROT	3	Microarray	Functional MTI (Weak)	17242205	ENSG00000005469.7	3	-0.419	99	-0.419	99	HEK293	Kidney	Embryonic/Fetal	PAR-CLIP	POSITIVE	DIRECT	DOWN	mild MNase digestion
hsa-miR-106b-5p	CROT	3	Microarray	Functional MTI (Weak)	17242205	ENSG00000005469.7	3	-0.419	99	-0.419	99	LCL35		Normal/Primary	PAR-CLIP	POSITIVE	DIRECT	DOWN
hsa-miR-106b-5p	CRTC3	3	HITS-CLIP	Functional MTI (Weak)	22473208	ENSG00000140577.11	3	-0.081	86	-0.081	90	BCBL1	Bone Marrow	Cancer/Malignant	HITS-CLIP	POSITIVE	DIRECT	DOWN
hsa-miR-106b-5p	CRY2	3	HITS-CLIP	Functional MTI (Weak)	22473208	ENSG00000121671.7	3	-0.302	98	-0.302	98	BC1		Cancer/Malignant	PAR-CLIP	POSITIVE	DIRECT	DOWN
hsa-miR-106b-5p	CRY2	3	HITS-CLIP	Functional MTI (Weak)	22473208	ENSG00000121671.7	3	-0.302	98	-0.302	98	BC3		Cancer/Malignant	PAR-CLIP	POSITIVE	DIRECT	DOWN
hsa-miR-106b-5p	CRY2	3	HITS-CLIP	Functional MTI (Weak)	22473208	ENSG00000121671.7	3	-0.302	98	-0.302	98	LCL35		Normal/Primary	PAR-CLIP	POSITIVE	DIRECT	DOWN
hsa-miR-106b-5p	CRY2	3	HITS-CLIP	Functional MTI (Weak)	22473208	ENSG00000121671.7	3	-0.302	98	-0.302	98	BT474	Mammary Gland	Cancer/Malignant	HITS-CLIP	POSITIVE	DIRECT	DOWN
hsa-miR-106b-5p	CRY2	3	HITS-CLIP	Functional MTI (Weak)	22473208	ENSG00000121671.7	3	-0.302	98	-0.302	98	293S	Kidney		HITS-CLIP	POSITIVE	DIRECT	DOWN	no treatment (control)
hsa-miR-106b-5p	CRY2	3	HITS-CLIP	Functional MTI (Weak)	22473208	ENSG00000121671.7	3	-0.302	98	-0.302	98	HEK293	Kidney	Embryonic/Fetal	PAR-CLIP	POSITIVE	DIRECT	DOWN	mild MNase digestion
hsa-miR-106b-5p	CSNK1A1	3	PAR-CLIP	Functional MTI (Weak)	20371350	ENSG00000113712.12	2	-0.336	98	-0.196	96	HEK293	Kidney	Embryonic/Fetal	PAR-CLIP	POSITIVE	DIRECT	DOWN	mild MNase digestion
hsa-miR-106b-5p	CSNK1A1	3	PAR-CLIP	Functional MTI (Weak)	20371350	ENSG00000113712.12	2	-0.336	98	-0.196	96	BT474	Mammary Gland	Cancer/Malignant	HITS-CLIP	POSITIVE	DIRECT	DOWN
hsa-miR-106b-5p	CSNK1A1	3	PAR-CLIP	Functional MTI (Weak)	20371350	ENSG00000113712.12	2	-0.336	98	-0.196	96	293S	Kidney		HITS-CLIP	POSITIVE	DIRECT	DOWN	treatment: arsenite
hsa-miR-106b-5p	CSNK1A1	3	PAR-CLIP	Functional MTI (Weak)	20371350	ENSG00000113712.12	2	-0.336	98	-0.196	96	BC1		Cancer/Malignant	PAR-CLIP	POSITIVE	DIRECT	DOWN
hsa-miR-106b-5p	CSNK1A1	3	PAR-CLIP	Functional MTI (Weak)	20371350	ENSG00000113712.12	2	-0.336	98	-0.196	96	BETA Cells	Pancreas	Normal/Primary	HITS-CLIP	POSITIVE	DIRECT	DOWN
hsa-miR-106b-5p	CSNK1A1	3	PAR-CLIP	Functional MTI (Weak)	20371350	ENSG00000113712.12	2	-0.336	98	-0.196	96	ESC	Embryo	Embryonic/Fetal
hsa-miR-106b-5p	CSNK1A1	3	PAR-CLIP	Functional MTI (Weak)	20371350	ENSG00000113712.12	2	-0.336	98	-0.196	96	LCLBACD3		Normal/Primary	PAR-CLIP	POSITIVE	DIRECT	DOWN
hsa-miR-106b-5p	CSNK1A1	3	PAR-CLIP	Functional MTI (Weak)	20371350	ENSG00000113712.12	2	-0.336	98	-0.196	96	LCL35		Normal/Primary	PAR-CLIP	POSITIVE	DIRECT	DOWN
hsa-miR-106b-5p	CSNK1A1	3	PAR-CLIP	Functional MTI (Weak)	20371350	ENSG00000113712.12	2	-0.336	98	-0.196	96	HEK293	Kidney	Embryonic/Fetal	PAR-CLIP	POSITIVE	DIRECT	DOWN
hsa-miR-106b-5p	CSNK1A1	3	PAR-CLIP	Functional MTI (Weak)	20371350	ENSG00000113712.12	2	-0.336	98	-0.196	96	293S	Kidney		HITS-CLIP	POSITIVE	DIRECT	DOWN	no treatment (control)
hsa-miR-106b-5p	CSNK1A1	3	PAR-CLIP	Functional MTI (Weak)	23592263	ENSG00000113712.12	2	-0.336	98	-0.196	96	HEK293	Kidney	Embryonic/Fetal	PAR-CLIP	POSITIVE	DIRECT	DOWN	mild MNase digestion
hsa-miR-106b-5p	CSNK1A1	3	PAR-CLIP	Functional MTI (Weak)	23592263	ENSG00000113712.12	2	-0.336	98	-0.196	96	BT474	Mammary Gland	Cancer/Malignant	HITS-CLIP	POSITIVE	DIRECT	DOWN
hsa-miR-106b-5p	CSNK1A1	3	PAR-CLIP	Functional MTI (Weak)	23592263	ENSG00000113712.12	2	-0.336	98	-0.196	96	293S	Kidney		HITS-CLIP	POSITIVE	DIRECT	DOWN	treatment: arsenite
hsa-miR-106b-5p	CSNK1A1	3	PAR-CLIP	Functional MTI (Weak)	23592263	ENSG00000113712.12	2	-0.336	98	-0.196	96	BC1		Cancer/Malignant	PAR-CLIP	POSITIVE	DIRECT	DOWN
hsa-miR-106b-5p	CSNK1A1	3	PAR-CLIP	Functional MTI (Weak)	23592263	ENSG00000113712.12	2	-0.336	98	-0.196	96	BETA Cells	Pancreas	Normal/Primary	HITS-CLIP	POSITIVE	DIRECT	DOWN
hsa-miR-106b-5p	CSNK1A1	3	PAR-CLIP	Functional MTI (Weak)	23592263	ENSG00000113712.12	2	-0.336	98	-0.196	96	ESC	Embryo	Embryonic/Fetal
hsa-miR-106b-5p	CSNK1A1	3	PAR-CLIP	Functional MTI (Weak)	23592263	ENSG00000113712.12	2	-0.336	98	-0.196	96	LCLBACD3		Normal/Primary	PAR-CLIP	POSITIVE	DIRECT	DOWN
hsa-miR-106b-5p	CSNK1A1	3	PAR-CLIP	Functional MTI (Weak)	23592263	ENSG00000113712.12	2	-0.336	98	-0.196	96	LCL35		Normal/Primary	PAR-CLIP	POSITIVE	DIRECT	DOWN
hsa-miR-106b-5p	CSNK1A1	3	PAR-CLIP	Functional MTI (Weak)	23592263	ENSG00000113712.12	2	-0.336	98	-0.196	96	HEK293	Kidney	Embryonic/Fetal	PAR-CLIP	POSITIVE	DIRECT	DOWN
hsa-miR-106b-5p	CSNK1A1	3	PAR-CLIP	Functional MTI (Weak)	23592263	ENSG00000113712.12	2	-0.336	98	-0.196	96	293S	Kidney		HITS-CLIP	POSITIVE	DIRECT	DOWN	no treatment (control)
hsa-miR-106b-5p	CYBRD1	3	HITS-CLIP	Functional MTI (Weak)	22473208	ENSG00000071967.7	3	-0.265	97	-0.248	97	LCLBACD3		Normal/Primary	PAR-CLIP	POSITIVE	DIRECT	DOWN
hsa-miR-106b-5p	CYBRD1	3	HITS-CLIP	Functional MTI (Weak)	22473208	ENSG00000071967.7	3	-0.265	97	-0.248	97	HEK293	Kidney	Embryonic/Fetal	PAR-CLIP	POSITIVE	DIRECT	DOWN	mild MNase digestion
hsa-miR-106b-5p	DAB2	3	Immunohistochemistry//Luciferase reporter assay//qRT-PCR//Western blot	Functional MTI	26769181	ENSG00000153071.10	2	-0.298	98	-0.226	97	HEK293	Kidney	Embryonic/Fetal	PAR-CLIP	POSITIVE	DIRECT	DOWN	mild MNase digestion
hsa-miR-106b-5p	DCAF8	3	PAR-CLIP	Functional MTI (Weak)	20371350	ENSG00000258465.2	2	-0.258	97	-0.258	97	HEK293	Kidney	Embryonic/Fetal	PAR-CLIP	POSITIVE	DIRECT	DOWN	mild MNase digestion
hsa-miR-106b-5p	DDHD1	3	HITS-CLIP	Functional MTI (Weak)	22473208	ENSG00000100523.10	3	-0.424	99	-0.424	99	HEK293	Kidney	Embryonic/Fetal	PAR-CLIP	POSITIVE	DIRECT	DOWN	mild MNase digestion
hsa-miR-106b-5p	DDHD1	3	HITS-CLIP	Functional MTI (Weak)	22473208	ENSG00000100523.10	3	-0.424	99	-0.424	99	BC1		Cancer/Malignant	PAR-CLIP	POSITIVE	DIRECT	DOWN
hsa-miR-106b-5p	DDX5	3	HITS-CLIP	Functional MTI (Weak)	22473208	ENSG00000108654.7	2	-0.28	97	-0.28	98	BT474	Mammary Gland	Cancer/Malignant	HITS-CLIP	POSITIVE	DIRECT	DOWN
hsa-miR-106b-5p	DDX5	3	HITS-CLIP	Functional MTI (Weak)	22473208	ENSG00000108654.7	2	-0.28	97	-0.28	98	MDAMB231	Mammary Gland	Cancer/Malignant	HITS-CLIP	POSITIVE	DIRECT	DOWN
hsa-miR-106b-5p	DDX5	3	HITS-CLIP	Functional MTI (Weak)	22473208	ENSG00000108654.7	2	-0.28	97	-0.28	98	HEK293	Kidney	Embryonic/Fetal	PAR-CLIP	POSITIVE	DIRECT	DOWN	mild MNase digestion
hsa-miR-106b-5p	DENND5B	3	HITS-CLIP	Functional MTI (Weak)	22473208	ENSG00000170456.10	3	-0.313	98	-0.288	98	BC3		Cancer/Malignant	PAR-CLIP	POSITIVE	DIRECT	DOWN
hsa-miR-106b-5p	DENND5B	3	HITS-CLIP	Functional MTI (Weak)	22473208	ENSG00000170456.10	3	-0.313	98	-0.288	98	HELA	Cervix	Cancer/Malignant	HITS-CLIP	POSITIVE	DIRECT	DOWN	Hela cells were treated with control shRNA.
hsa-miR-106b-5p	DNAJB6	3	PAR-CLIP	Functional MTI (Weak)	22012620	ENSG00000105993.10	2	-0.35	99	-0.35	99				Microarrays	POSITIVE	INDIRECT	DOWN
hsa-miR-106b-5p	DNAJB6	3	Microarray	Functional MTI (Weak)	17242205	ENSG00000105993.10	2	-0.35	99	-0.35	99				Microarrays	POSITIVE	INDIRECT	DOWN
hsa-miR-106b-5p	DNAJB9	3	PAR-CLIP	Functional MTI (Weak)	23446348	ENSG00000128590.4	2	-0.327	98	-0.256	97	HEK293	Kidney	Embryonic/Fetal	PAR-CLIP	POSITIVE	DIRECT	DOWN
hsa-miR-106b-5p	DNAJB9	3	PAR-CLIP	Functional MTI (Weak)	23446348	ENSG00000128590.4	2	-0.327	98	-0.256	97	293S	Kidney		HITS-CLIP	POSITIVE	DIRECT	DOWN	treatment: emetine
hsa-miR-106b-5p	DNAJB9	3	PAR-CLIP	Functional MTI (Weak)	23446348	ENSG00000128590.4	2	-0.327	98	-0.256	97	HELA	Cervix	Cancer/Malignant	HITS-CLIP	POSITIVE	DIRECT	DOWN	Hela cells were treated with control shRNA.
hsa-miR-106b-5p	DNAJB9	3	PAR-CLIP	Functional MTI (Weak)	23446348	ENSG00000128590.4	2	-0.327	98	-0.256	97	HEK293	Kidney	Embryonic/Fetal	PAR-CLIP	POSITIVE	DIRECT	DOWN	mild MNase digestion
hsa-miR-106b-5p	DNAJB9	3	PAR-CLIP	Functional MTI (Weak)	22012620	ENSG00000128590.4	2	-0.327	98	-0.256	97	HEK293	Kidney	Embryonic/Fetal	PAR-CLIP	POSITIVE	DIRECT	DOWN
hsa-miR-106b-5p	DNAJB9	3	PAR-CLIP	Functional MTI (Weak)	22012620	ENSG00000128590.4	2	-0.327	98	-0.256	97	293S	Kidney		HITS-CLIP	POSITIVE	DIRECT	DOWN	treatment: emetine
hsa-miR-106b-5p	DNAJB9	3	PAR-CLIP	Functional MTI (Weak)	22012620	ENSG00000128590.4	2	-0.327	98	-0.256	97	HELA	Cervix	Cancer/Malignant	HITS-CLIP	POSITIVE	DIRECT	DOWN	Hela cells were treated with control shRNA.
hsa-miR-106b-5p	DNAJB9	3	PAR-CLIP	Functional MTI (Weak)	22012620	ENSG00000128590.4	2	-0.327	98	-0.256	97	HEK293	Kidney	Embryonic/Fetal	PAR-CLIP	POSITIVE	DIRECT	DOWN	mild MNase digestion
hsa-miR-106b-5p	DNAJB9	3	PAR-CLIP	Functional MTI (Weak)	20371350	ENSG00000128590.4	2	-0.327	98	-0.256	97	HEK293	Kidney	Embryonic/Fetal	PAR-CLIP	POSITIVE	DIRECT	DOWN
hsa-miR-106b-5p	DNAJB9	3	PAR-CLIP	Functional MTI (Weak)	20371350	ENSG00000128590.4	2	-0.327	98	-0.256	97	293S	Kidney		HITS-CLIP	POSITIVE	DIRECT	DOWN	treatment: emetine
hsa-miR-106b-5p	DNAJB9	3	PAR-CLIP	Functional MTI (Weak)	20371350	ENSG00000128590.4	2	-0.327	98	-0.256	97	HELA	Cervix	Cancer/Malignant	HITS-CLIP	POSITIVE	DIRECT	DOWN	Hela cells were treated with control shRNA.
hsa-miR-106b-5p	DNAJB9	3	PAR-CLIP	Functional MTI (Weak)	20371350	ENSG00000128590.4	2	-0.327	98	-0.256	97	HEK293	Kidney	Embryonic/Fetal	PAR-CLIP	POSITIVE	DIRECT	DOWN	mild MNase digestion
hsa-miR-106b-5p	DNAJB9	3	PAR-CLIP	Functional MTI (Weak)	21572407	ENSG00000128590.4	2	-0.327	98	-0.256	97	HEK293	Kidney	Embryonic/Fetal	PAR-CLIP	POSITIVE	DIRECT	DOWN
hsa-miR-106b-5p	DNAJB9	3	PAR-CLIP	Functional MTI (Weak)	21572407	ENSG00000128590.4	2	-0.327	98	-0.256	97	293S	Kidney		HITS-CLIP	POSITIVE	DIRECT	DOWN	treatment: emetine
hsa-miR-106b-5p	DNAJB9	3	PAR-CLIP	Functional MTI (Weak)	21572407	ENSG00000128590.4	2	-0.327	98	-0.256	97	HELA	Cervix	Cancer/Malignant	HITS-CLIP	POSITIVE	DIRECT	DOWN	Hela cells were treated with control shRNA.
hsa-miR-106b-5p	DNAJB9	3	PAR-CLIP	Functional MTI (Weak)	21572407	ENSG00000128590.4	2	-0.327	98	-0.256	97	HEK293	Kidney	Embryonic/Fetal	PAR-CLIP	POSITIVE	DIRECT	DOWN	mild MNase digestion
hsa-miR-106b-5p	DNAJB9	3	PAR-CLIP	Functional MTI (Weak)	24398324	ENSG00000128590.4	2	-0.327	98	-0.256	97	HEK293	Kidney	Embryonic/Fetal	PAR-CLIP	POSITIVE	DIRECT	DOWN
hsa-miR-106b-5p	DNAJB9	3	PAR-CLIP	Functional MTI (Weak)	24398324	ENSG00000128590.4	2	-0.327	98	-0.256	97	293S	Kidney		HITS-CLIP	POSITIVE	DIRECT	DOWN	treatment: emetine
hsa-miR-106b-5p	DNAJB9	3	PAR-CLIP	Functional MTI (Weak)	24398324	ENSG00000128590.4	2	-0.327	98	-0.256	97	HELA	Cervix	Cancer/Malignant	HITS-CLIP	POSITIVE	DIRECT	DOWN	Hela cells were treated with control shRNA.
hsa-miR-106b-5p	DNAJB9	3	PAR-CLIP	Functional MTI (Weak)	24398324	ENSG00000128590.4	2	-0.327	98	-0.256	97	HEK293	Kidney	Embryonic/Fetal	PAR-CLIP	POSITIVE	DIRECT	DOWN	mild MNase digestion
hsa-miR-106b-5p	DNAJB9	3	PAR-CLIP	Functional MTI (Weak)	26701625	ENSG00000128590.4	2	-0.327	98	-0.256	97	HEK293	Kidney	Embryonic/Fetal	PAR-CLIP	POSITIVE	DIRECT	DOWN
hsa-miR-106b-5p	DNAJB9	3	PAR-CLIP	Functional MTI (Weak)	26701625	ENSG00000128590.4	2	-0.327	98	-0.256	97	293S	Kidney		HITS-CLIP	POSITIVE	DIRECT	DOWN	treatment: emetine
hsa-miR-106b-5p	DNAJB9	3	PAR-CLIP	Functional MTI (Weak)	26701625	ENSG00000128590.4	2	-0.327	98	-0.256	97	HELA	Cervix	Cancer/Malignant	HITS-CLIP	POSITIVE	DIRECT	DOWN	Hela cells were treated with control shRNA.
hsa-miR-106b-5p	DNAJB9	3	PAR-CLIP	Functional MTI (Weak)	26701625	ENSG00000128590.4	2	-0.327	98	-0.256	97	HEK293	Kidney	Embryonic/Fetal	PAR-CLIP	POSITIVE	DIRECT	DOWN	mild MNase digestion
hsa-miR-106b-5p	DNAJB9	3	PAR-CLIP	Functional MTI (Weak)	27292025	ENSG00000128590.4	2	-0.327	98	-0.256	97	HEK293	Kidney	Embryonic/Fetal	PAR-CLIP	POSITIVE	DIRECT	DOWN
hsa-miR-106b-5p	DNAJB9	3	PAR-CLIP	Functional MTI (Weak)	27292025	ENSG00000128590.4	2	-0.327	98	-0.256	97	293S	Kidney		HITS-CLIP	POSITIVE	DIRECT	DOWN	treatment: emetine
hsa-miR-106b-5p	DNAJB9	3	PAR-CLIP	Functional MTI (Weak)	27292025	ENSG00000128590.4	2	-0.327	98	-0.256	97	HELA	Cervix	Cancer/Malignant	HITS-CLIP	POSITIVE	DIRECT	DOWN	Hela cells were treated with control shRNA.
hsa-miR-106b-5p	DNAJB9	3	PAR-CLIP	Functional MTI (Weak)	27292025	ENSG00000128590.4	2	-0.327	98	-0.256	97	HEK293	Kidney	Embryonic/Fetal	PAR-CLIP	POSITIVE	DIRECT	DOWN	mild MNase digestion
hsa-miR-106b-5p	DNAJC27	3	HITS-CLIP	Functional MTI (Weak)	22473208	ENSG00000115137.7	3	-0.3	98	-0.246	97	293S	Kidney		HITS-CLIP	POSITIVE	DIRECT	DOWN	treatment: arsenite
hsa-miR-106b-5p	DNAJC27	3	HITS-CLIP	Functional MTI (Weak)	22473208	ENSG00000115137.7	3	-0.3	98	-0.246	97	HEK293	Kidney	Embryonic/Fetal	PAR-CLIP	POSITIVE	DIRECT	DOWN	mild MNase digestion
hsa-miR-106b-5p	DNAJC27	3	HITS-CLIP	Functional MTI (Weak)	22473208	ENSG00000115137.7	3	-0.3	98	-0.246	97	BC1		Cancer/Malignant	PAR-CLIP	POSITIVE	DIRECT	DOWN
hsa-miR-106b-5p	DNAJC27	3	HITS-CLIP	Functional MTI (Weak)	22473208	ENSG00000115137.7	3	-0.3	98	-0.246	97	LCL35		Normal/Primary	PAR-CLIP	POSITIVE	DIRECT	DOWN
hsa-miR-106b-5p	DNAJC27	3	HITS-CLIP	Functional MTI (Weak)	22473208	ENSG00000115137.7	3	-0.3	98	-0.246	97	293S	Kidney		HITS-CLIP	POSITIVE	DIRECT	DOWN	treatment:hippuristanol
hsa-miR-106b-5p	DNAJC28	3	PAR-CLIP	Functional MTI (Weak)	21572407	ENSG00000177692.7	3	-0.323	98	-0.055	87	HEK293	Kidney	Embryonic/Fetal	PAR-CLIP	POSITIVE	DIRECT	DOWN	mild MNase digestion
hsa-miR-106b-5p	DNAJC28	3	PAR-CLIP	Functional MTI (Weak)	21572407	ENSG00000177692.7	3	-0.323	98	-0.055	87	HEK293	Kidney	Embryonic/Fetal	PAR-CLIP	POSITIVE	DIRECT	DOWN
hsa-miR-106b-5p	DNAJC28	3	PAR-CLIP	Functional MTI (Weak)	21572407	ENSG00000177692.7	3	-0.323	98	-0.055	87	BETA Cells	Pancreas	Normal/Primary	HITS-CLIP	POSITIVE	DIRECT	DOWN
hsa-miR-106b-5p	DNAJC28	3	PAR-CLIP	Functional MTI (Weak)	20371350	ENSG00000177692.7	3	-0.323	98	-0.055	87	HEK293	Kidney	Embryonic/Fetal	PAR-CLIP	POSITIVE	DIRECT	DOWN	mild MNase digestion
hsa-miR-106b-5p	DNAJC28	3	PAR-CLIP	Functional MTI (Weak)	20371350	ENSG00000177692.7	3	-0.323	98	-0.055	87	HEK293	Kidney	Embryonic/Fetal	PAR-CLIP	POSITIVE	DIRECT	DOWN
hsa-miR-106b-5p	DNAJC28	3	PAR-CLIP	Functional MTI (Weak)	20371350	ENSG00000177692.7	3	-0.323	98	-0.055	87	BETA Cells	Pancreas	Normal/Primary	HITS-CLIP	POSITIVE	DIRECT	DOWN
hsa-miR-106b-5p	DNAL1	3	HITS-CLIP	Functional MTI (Weak)	23313552	ENSG00000119661.10	3	-0.299	98	-0.017	74	HEK293	Kidney	Embryonic/Fetal	PAR-CLIP	POSITIVE	DIRECT	DOWN	mild MNase digestion
hsa-miR-106b-5p	DSTYK	3	PAR-CLIP	Functional MTI (Weak)	27292025	ENSG00000133059.12	1	-0.08	86	-0.075	89	HEK293	Kidney	Embryonic/Fetal	PAR-CLIP	POSITIVE	DIRECT	DOWN	mild MNase digestion
hsa-miR-106b-5p	DUSP2	3	PAR-CLIP	Functional MTI (Weak)	22012620	ENSG00000158050.4	3	-0.483	99	-0.483	99	EF3DAGO2		Normal/Primary	PAR-CLIP	POSITIVE	DIRECT	DOWN
hsa-miR-106b-5p	DUSP2	3	PAR-CLIP	Functional MTI (Weak)	22012620	ENSG00000158050.4	3	-0.483	99	-0.483	99	LCL35		Normal/Primary	PAR-CLIP	POSITIVE	DIRECT	DOWN
hsa-miR-106b-5p	DUSP2	3	PAR-CLIP	Functional MTI (Weak)	22012620	ENSG00000158050.4	3	-0.483	99	-0.483	99	LCLBAC		Normal/Primary	PAR-CLIP	POSITIVE	DIRECT	DOWN
hsa-miR-106b-5p	DUSP2	3	PAR-CLIP	Functional MTI (Weak)	23592263	ENSG00000158050.4	3	-0.483	99	-0.483	99	EF3DAGO2		Normal/Primary	PAR-CLIP	POSITIVE	DIRECT	DOWN
hsa-miR-106b-5p	DUSP2	3	PAR-CLIP	Functional MTI (Weak)	23592263	ENSG00000158050.4	3	-0.483	99	-0.483	99	LCL35		Normal/Primary	PAR-CLIP	POSITIVE	DIRECT	DOWN
hsa-miR-106b-5p	DUSP2	3	PAR-CLIP	Functional MTI (Weak)	23592263	ENSG00000158050.4	3	-0.483	99	-0.483	99	LCLBAC		Normal/Primary	PAR-CLIP	POSITIVE	DIRECT	DOWN
hsa-miR-106b-5p	DYNC1LI2	3	PAR-CLIP	Functional MTI (Weak)	21572407	ENSG00000135720.8	2	-0.27	97	-0.223	96	HEK293	Kidney	Embryonic/Fetal	PAR-CLIP	POSITIVE	DIRECT	DOWN	mild MNase digestion
hsa-miR-106b-5p	DYNC1LI2	3	HITS-CLIP	Functional MTI (Weak)	22473208	ENSG00000135720.8	2	-0.27	97	-0.223	96	HEK293	Kidney	Embryonic/Fetal	PAR-CLIP	POSITIVE	DIRECT	DOWN	mild MNase digestion
hsa-miR-106b-5p	DYNC1LI2	3	HITS-CLIP	Functional MTI (Weak)	22473208	ENSG00000135720.8	2	-0.263	97	-0.191	95	HEK293	Kidney	Embryonic/Fetal	PAR-CLIP	POSITIVE	DIRECT	DOWN	mild MNase digestion
hsa-miR-106b-5p	DYNC1LI2	3	PAR-CLIP	Functional MTI (Weak)	21572407	ENSG00000135720.8	2	-0.263	97	-0.191	95	HEK293	Kidney	Embryonic/Fetal	PAR-CLIP	POSITIVE	DIRECT	DOWN	mild MNase digestion
hsa-miR-106b-5p	DYNC1LI2	3	HITS-CLIP	Functional MTI (Weak)	22473208	ENSG00000135720.8	2	-0.26	97	-0.109	92	HEK293	Kidney	Embryonic/Fetal	PAR-CLIP	POSITIVE	DIRECT	DOWN	mild MNase digestion
hsa-miR-106b-5p	DYNC1LI2	3	PAR-CLIP	Functional MTI (Weak)	21572407	ENSG00000135720.8	2	-0.26	97	-0.109	92	HEK293	Kidney	Embryonic/Fetal	PAR-CLIP	POSITIVE	DIRECT	DOWN	mild MNase digestion
hsa-miR-106b-5p	DYRK2	3	PAR-CLIP	Functional MTI (Weak)	21572407	ENSG00000127334.10	1	-0.01	46	-0.001	53	HEK293	Kidney	Embryonic/Fetal	PAR-CLIP	POSITIVE	DIRECT	DOWN
hsa-miR-106b-5p	DYRK2	3	PAR-CLIP	Functional MTI (Weak)	21572407	ENSG00000127334.10	1	-0.01	46	-0.001	53	HEK293	Kidney	Embryonic/Fetal	PAR-CLIP	POSITIVE	DIRECT	DOWN	mild MNase digestion
hsa-miR-106b-5p	DYRK2	3	PAR-CLIP	Functional MTI (Weak)	21572407	ENSG00000127334.10	1	-0.01	46	-0.001	53	ESC	Embryo	Embryonic/Fetal
hsa-miR-106b-5p	E2F1	3	Luciferase reporter assay//Western blot	Functional MTI	19486339	ENSG00000101412.9	2	-0.26	97	-0.239	97	EF3DAGO2		Normal/Primary	PAR-CLIP	POSITIVE	DIRECT	DOWN
hsa-miR-106b-5p	E2F1	3	Luciferase reporter assay//Western blot	Functional MTI	19486339	ENSG00000101412.9	2	-0.26	97	-0.239	97	USSC	Bone Marrow	Stem/Progenitor	Luciferase Reporter Assay	POSITIVE	DIRECT	DOWN
hsa-miR-106b-5p	E2F1	3	Luciferase reporter assay//Western blot	Functional MTI	19486339	ENSG00000101412.9	2	-0.26	97	-0.239	97	HEK293	Kidney	Embryonic/Fetal	PAR-CLIP	POSITIVE	DIRECT	DOWN	mild MNase digestion
hsa-miR-106b-5p	E2F1	3	Reporter assay	Functional MTI	18212054	ENSG00000101412.9	2	-0.209	95	-0.209	96	EF3DAGO2		Normal/Primary	PAR-CLIP	POSITIVE	DIRECT	DOWN
hsa-miR-106b-5p	E2F1	3	Reporter assay	Functional MTI	18212054	ENSG00000101412.9	2	-0.209	95	-0.209	96	USSC	Bone Marrow	Stem/Progenitor	Luciferase Reporter Assay	POSITIVE	DIRECT	DOWN
hsa-miR-106b-5p	E2F1	3	Reporter assay	Functional MTI	18212054	ENSG00000101412.9	2	-0.209	95	-0.209	96	HEK293	Kidney	Embryonic/Fetal	PAR-CLIP	POSITIVE	DIRECT	DOWN	mild MNase digestion
hsa-miR-106b-5p	E2F1	3	Luciferase reporter assay//Microarray//Western blot	Functional MTI	18328430	ENSG00000101412.9	2	-0.26	97	-0.239	97	EF3DAGO2		Normal/Primary	PAR-CLIP	POSITIVE	DIRECT	DOWN
hsa-miR-106b-5p	E2F1	3	Luciferase reporter assay//Microarray//Western blot	Functional MTI	18328430	ENSG00000101412.9	2	-0.26	97	-0.239	97	USSC	Bone Marrow	Stem/Progenitor	Luciferase Reporter Assay	POSITIVE	DIRECT	DOWN
hsa-miR-106b-5p	E2F1	3	Luciferase reporter assay//Microarray//Western blot	Functional MTI	18328430	ENSG00000101412.9	2	-0.26	97	-0.239	97	HEK293	Kidney	Embryonic/Fetal	PAR-CLIP	POSITIVE	DIRECT	DOWN	mild MNase digestion
hsa-miR-106b-5p	E2F1	3	HITS-CLIP	Functional MTI (Weak)	22473208	ENSG00000101412.9	2	-0.209	95	-0.209	96	EF3DAGO2		Normal/Primary	PAR-CLIP	POSITIVE	DIRECT	DOWN
hsa-miR-106b-5p	E2F1	3	HITS-CLIP	Functional MTI (Weak)	22473208	ENSG00000101412.9	2	-0.209	95	-0.209	96	USSC	Bone Marrow	Stem/Progenitor	Luciferase Reporter Assay	POSITIVE	DIRECT	DOWN
hsa-miR-106b-5p	E2F1	3	HITS-CLIP	Functional MTI (Weak)	22473208	ENSG00000101412.9	2	-0.209	95	-0.209	96	HEK293	Kidney	Embryonic/Fetal	PAR-CLIP	POSITIVE	DIRECT	DOWN	mild MNase digestion
hsa-miR-106b-5p	E2F1	3	Luciferase reporter assay	Functional MTI	21283765	ENSG00000101412.9	2	-0.209	95	-0.209	96	EF3DAGO2		Normal/Primary	PAR-CLIP	POSITIVE	DIRECT	DOWN
hsa-miR-106b-5p	E2F1	3	Luciferase reporter assay	Functional MTI	21283765	ENSG00000101412.9	2	-0.209	95	-0.209	96	USSC	Bone Marrow	Stem/Progenitor	Luciferase Reporter Assay	POSITIVE	DIRECT	DOWN
hsa-miR-106b-5p	E2F1	3	Luciferase reporter assay	Functional MTI	21283765	ENSG00000101412.9	2	-0.209	95	-0.209	96	HEK293	Kidney	Embryonic/Fetal	PAR-CLIP	POSITIVE	DIRECT	DOWN	mild MNase digestion
hsa-miR-106b-5p	E2F1	3	Luciferase reporter assay//Western blot	Functional MTI	19486339	ENSG00000101412.9	2	-0.209	95	-0.209	96	EF3DAGO2		Normal/Primary	PAR-CLIP	POSITIVE	DIRECT	DOWN
hsa-miR-106b-5p	E2F1	3	Luciferase reporter assay//Western blot	Functional MTI	19486339	ENSG00000101412.9	2	-0.209	95	-0.209	96	USSC	Bone Marrow	Stem/Progenitor	Luciferase Reporter Assay	POSITIVE	DIRECT	DOWN
hsa-miR-106b-5p	E2F1	3	Luciferase reporter assay//Western blot	Functional MTI	19486339	ENSG00000101412.9	2	-0.209	95	-0.209	96	HEK293	Kidney	Embryonic/Fetal	PAR-CLIP	POSITIVE	DIRECT	DOWN	mild MNase digestion
hsa-miR-106b-5p	E2F1	3	Luciferase reporter assay	Functional MTI	21283765	ENSG00000101412.9	2	-0.26	97	-0.239	97	EF3DAGO2		Normal/Primary	PAR-CLIP	POSITIVE	DIRECT	DOWN
hsa-miR-106b-5p	E2F1	3	Luciferase reporter assay	Functional MTI	21283765	ENSG00000101412.9	2	-0.26	97	-0.239	97	USSC	Bone Marrow	Stem/Progenitor	Luciferase Reporter Assay	POSITIVE	DIRECT	DOWN
hsa-miR-106b-5p	E2F1	3	Luciferase reporter assay	Functional MTI	21283765	ENSG00000101412.9	2	-0.26	97	-0.239	97	HEK293	Kidney	Embryonic/Fetal	PAR-CLIP	POSITIVE	DIRECT	DOWN	mild MNase digestion
hsa-miR-106b-5p	E2F1	3	Reporter assay	Functional MTI	18212054	ENSG00000101412.9	2	-0.26	97	-0.239	97	EF3DAGO2		Normal/Primary	PAR-CLIP	POSITIVE	DIRECT	DOWN
hsa-miR-106b-5p	E2F1	3	Reporter assay	Functional MTI	18212054	ENSG00000101412.9	2	-0.26	97	-0.239	97	USSC	Bone Marrow	Stem/Progenitor	Luciferase Reporter Assay	POSITIVE	DIRECT	DOWN
hsa-miR-106b-5p	E2F1	3	Reporter assay	Functional MTI	18212054	ENSG00000101412.9	2	-0.26	97	-0.239	97	HEK293	Kidney	Embryonic/Fetal	PAR-CLIP	POSITIVE	DIRECT	DOWN	mild MNase digestion
hsa-miR-106b-5p	E2F1	3	Luciferase reporter assay//qRT-PCR	Functional MTI	18676839	ENSG00000101412.9	2	-0.26	97	-0.239	97	EF3DAGO2		Normal/Primary	PAR-CLIP	POSITIVE	DIRECT	DOWN
hsa-miR-106b-5p	E2F1	3	Luciferase reporter assay//qRT-PCR	Functional MTI	18676839	ENSG00000101412.9	2	-0.26	97	-0.239	97	USSC	Bone Marrow	Stem/Progenitor	Luciferase Reporter Assay	POSITIVE	DIRECT	DOWN
hsa-miR-106b-5p	E2F1	3	Luciferase reporter assay//qRT-PCR	Functional MTI	18676839	ENSG00000101412.9	2	-0.26	97	-0.239	97	HEK293	Kidney	Embryonic/Fetal	PAR-CLIP	POSITIVE	DIRECT	DOWN	mild MNase digestion
hsa-miR-106b-5p	E2F1	3	Luciferase reporter assay//qRT-PCR	Functional MTI	18676839	ENSG00000101412.9	2	-0.209	95	-0.209	96	EF3DAGO2		Normal/Primary	PAR-CLIP	POSITIVE	DIRECT	DOWN
hsa-miR-106b-5p	E2F1	3	Luciferase reporter assay//qRT-PCR	Functional MTI	18676839	ENSG00000101412.9	2	-0.209	95	-0.209	96	USSC	Bone Marrow	Stem/Progenitor	Luciferase Reporter Assay	POSITIVE	DIRECT	DOWN
hsa-miR-106b-5p	E2F1	3	Luciferase reporter assay//qRT-PCR	Functional MTI	18676839	ENSG00000101412.9	2	-0.209	95	-0.209	96	HEK293	Kidney	Embryonic/Fetal	PAR-CLIP	POSITIVE	DIRECT	DOWN	mild MNase digestion
hsa-miR-106b-5p	E2F1	3	Luciferase reporter assay//Microarray//Western blot	Functional MTI	18328430	ENSG00000101412.9	2	-0.209	95	-0.209	96	EF3DAGO2		Normal/Primary	PAR-CLIP	POSITIVE	DIRECT	DOWN
hsa-miR-106b-5p	E2F1	3	Luciferase reporter assay//Microarray//Western blot	Functional MTI	18328430	ENSG00000101412.9	2	-0.209	95	-0.209	96	USSC	Bone Marrow	Stem/Progenitor	Luciferase Reporter Assay	POSITIVE	DIRECT	DOWN
hsa-miR-106b-5p	E2F1	3	Luciferase reporter assay//Microarray//Western blot	Functional MTI	18328430	ENSG00000101412.9	2	-0.209	95	-0.209	96	HEK293	Kidney	Embryonic/Fetal	PAR-CLIP	POSITIVE	DIRECT	DOWN	mild MNase digestion
hsa-miR-106b-5p	E2F1	3	HITS-CLIP	Functional MTI (Weak)	22473208	ENSG00000101412.9	2	-0.26	97	-0.239	97	EF3DAGO2		Normal/Primary	PAR-CLIP	POSITIVE	DIRECT	DOWN
hsa-miR-106b-5p	E2F1	3	HITS-CLIP	Functional MTI (Weak)	22473208	ENSG00000101412.9	2	-0.26	97	-0.239	97	USSC	Bone Marrow	Stem/Progenitor	Luciferase Reporter Assay	POSITIVE	DIRECT	DOWN
hsa-miR-106b-5p	E2F1	3	HITS-CLIP	Functional MTI (Weak)	22473208	ENSG00000101412.9	2	-0.26	97	-0.239	97	HEK293	Kidney	Embryonic/Fetal	PAR-CLIP	POSITIVE	DIRECT	DOWN	mild MNase digestion
hsa-miR-106b-5p	E2F3	3	HITS-CLIP	Functional MTI (Weak)	22473208	ENSG00000112242.10	3	-0.048	82	-0.048	86	USSC	Bone Marrow	Stem/Progenitor	Luciferase Reporter Assay	POSITIVE	DIRECT	DOWN
hsa-miR-106b-5p	EFCAB14	3	PAR-CLIP	Functional MTI (Weak)	20371350	ENSG00000159658.6	3	-0.03	77	-0.011	70	EF3DAGO2		Normal/Primary	PAR-CLIP	POSITIVE	DIRECT	DOWN
hsa-miR-106b-5p	EFCAB14	3	PAR-CLIP	Functional MTI (Weak)	20371350	ENSG00000159658.6	3	-0.03	77	-0.011	70	HEK293	Kidney	Embryonic/Fetal	PAR-CLIP	POSITIVE	DIRECT	DOWN	mild MNase digestion
hsa-miR-106b-5p	EFCAB14	3	PAR-CLIP	Functional MTI (Weak)	20371350	ENSG00000159658.6	3	-0.03	77	-0.011	70	ESC	Embryo	Embryonic/Fetal
hsa-miR-106b-5p	EFCAB14	3	PAR-CLIP	Functional MTI (Weak)	20371350	ENSG00000159658.6	3	-0.03	77	-0.011	70	BT474	Mammary Gland	Cancer/Malignant	HITS-CLIP	POSITIVE	DIRECT	DOWN
hsa-miR-106b-5p	EFCAB14	3	PAR-CLIP	Functional MTI (Weak)	20371350	ENSG00000159658.6	3	-0.03	77	-0.011	70				Microarrays	POSITIVE	INDIRECT	DOWN
hsa-miR-106b-5p	EFCAB14	3	PAR-CLIP	Functional MTI (Weak)	20371350	ENSG00000159658.6	3	-0.03	77	-0.011	70	HELA	Cervix	Cancer/Malignant	HITS-CLIP	POSITIVE	DIRECT	DOWN	Hela cells were treated with control shRNA.
hsa-miR-106b-5p	EFCAB14	3	PAR-CLIP	Functional MTI (Weak)	20371350	ENSG00000159658.6	3	-0.03	77	-0.011	70	BC1		Cancer/Malignant	PAR-CLIP	POSITIVE	DIRECT	DOWN
hsa-miR-106b-5p	EFCAB14	3	PAR-CLIP	Functional MTI (Weak)	20371350	ENSG00000159658.6	3	-0.03	77	-0.011	70	HEK293	Kidney	Embryonic/Fetal	PAR-CLIP	POSITIVE	DIRECT	DOWN
hsa-miR-106b-5p	EFCAB14	3	PAR-CLIP	Functional MTI (Weak)	20371350	ENSG00000159658.6	3	-0.03	77	-0.011	70	HS5	Bone Marrow	Normal/Primary	HITS-CLIP	POSITIVE	DIRECT	DOWN
hsa-miR-106b-5p	EFCAB14	3	PAR-CLIP	Functional MTI (Weak)	20371350	ENSG00000159658.6	3	-0.03	77	-0.011	70	293S	Kidney		HITS-CLIP	POSITIVE	DIRECT	DOWN	treatment: arsenite
hsa-miR-106b-5p	EFCAB14	3	PAR-CLIP	Functional MTI (Weak)	20371350	ENSG00000159658.6	3	-0.03	77	-0.011	70	LCL35		Normal/Primary	PAR-CLIP	POSITIVE	DIRECT	DOWN
hsa-miR-106b-5p	EFCAB14	3	HITS-CLIP	Functional MTI (Weak)	22473208	ENSG00000159658.6	3	-0.03	77	-0.011	70	EF3DAGO2		Normal/Primary	PAR-CLIP	POSITIVE	DIRECT	DOWN
hsa-miR-106b-5p	EFCAB14	3	HITS-CLIP	Functional MTI (Weak)	22473208	ENSG00000159658.6	3	-0.03	77	-0.011	70	HEK293	Kidney	Embryonic/Fetal	PAR-CLIP	POSITIVE	DIRECT	DOWN	mild MNase digestion
hsa-miR-106b-5p	EFCAB14	3	HITS-CLIP	Functional MTI (Weak)	22473208	ENSG00000159658.6	3	-0.03	77	-0.011	70	ESC	Embryo	Embryonic/Fetal
hsa-miR-106b-5p	EFCAB14	3	HITS-CLIP	Functional MTI (Weak)	22473208	ENSG00000159658.6	3	-0.03	77	-0.011	70	BT474	Mammary Gland	Cancer/Malignant	HITS-CLIP	POSITIVE	DIRECT	DOWN
hsa-miR-106b-5p	EFCAB14	3	HITS-CLIP	Functional MTI (Weak)	22473208	ENSG00000159658.6	3	-0.03	77	-0.011	70				Microarrays	POSITIVE	INDIRECT	DOWN
hsa-miR-106b-5p	EFCAB14	3	HITS-CLIP	Functional MTI (Weak)	22473208	ENSG00000159658.6	3	-0.03	77	-0.011	70	HELA	Cervix	Cancer/Malignant	HITS-CLIP	POSITIVE	DIRECT	DOWN	Hela cells were treated with control shRNA.
hsa-miR-106b-5p	EFCAB14	3	HITS-CLIP	Functional MTI (Weak)	22473208	ENSG00000159658.6	3	-0.03	77	-0.011	70	BC1		Cancer/Malignant	PAR-CLIP	POSITIVE	DIRECT	DOWN
hsa-miR-106b-5p	EFCAB14	3	HITS-CLIP	Functional MTI (Weak)	22473208	ENSG00000159658.6	3	-0.03	77	-0.011	70	HEK293	Kidney	Embryonic/Fetal	PAR-CLIP	POSITIVE	DIRECT	DOWN
hsa-miR-106b-5p	EFCAB14	3	HITS-CLIP	Functional MTI (Weak)	22473208	ENSG00000159658.6	3	-0.03	77	-0.011	70	HS5	Bone Marrow	Normal/Primary	HITS-CLIP	POSITIVE	DIRECT	DOWN
hsa-miR-106b-5p	EFCAB14	3	HITS-CLIP	Functional MTI (Weak)	22473208	ENSG00000159658.6	3	-0.03	77	-0.011	70	293S	Kidney		HITS-CLIP	POSITIVE	DIRECT	DOWN	treatment: arsenite
hsa-miR-106b-5p	EFCAB14	3	HITS-CLIP	Functional MTI (Weak)	22473208	ENSG00000159658.6	3	-0.03	77	-0.011	70	LCL35		Normal/Primary	PAR-CLIP	POSITIVE	DIRECT	DOWN
hsa-miR-106b-5p	EFCAB14	3	Microarray	Functional MTI (Weak)	17242205	ENSG00000159658.6	3	-0.03	77	-0.011	70	EF3DAGO2		Normal/Primary	PAR-CLIP	POSITIVE	DIRECT	DOWN
hsa-miR-106b-5p	EFCAB14	3	Microarray	Functional MTI (Weak)	17242205	ENSG00000159658.6	3	-0.03	77	-0.011	70	HEK293	Kidney	Embryonic/Fetal	PAR-CLIP	POSITIVE	DIRECT	DOWN	mild MNase digestion
hsa-miR-106b-5p	EFCAB14	3	Microarray	Functional MTI (Weak)	17242205	ENSG00000159658.6	3	-0.03	77	-0.011	70	ESC	Embryo	Embryonic/Fetal
hsa-miR-106b-5p	EFCAB14	3	Microarray	Functional MTI (Weak)	17242205	ENSG00000159658.6	3	-0.03	77	-0.011	70	BT474	Mammary Gland	Cancer/Malignant	HITS-CLIP	POSITIVE	DIRECT	DOWN
hsa-miR-106b-5p	EFCAB14	3	Microarray	Functional MTI (Weak)	17242205	ENSG00000159658.6	3	-0.03	77	-0.011	70				Microarrays	POSITIVE	INDIRECT	DOWN
hsa-miR-106b-5p	EFCAB14	3	Microarray	Functional MTI (Weak)	17242205	ENSG00000159658.6	3	-0.03	77	-0.011	70	HELA	Cervix	Cancer/Malignant	HITS-CLIP	POSITIVE	DIRECT	DOWN	Hela cells were treated with control shRNA.
hsa-miR-106b-5p	EFCAB14	3	Microarray	Functional MTI (Weak)	17242205	ENSG00000159658.6	3	-0.03	77	-0.011	70	BC1		Cancer/Malignant	PAR-CLIP	POSITIVE	DIRECT	DOWN
hsa-miR-106b-5p	EFCAB14	3	Microarray	Functional MTI (Weak)	17242205	ENSG00000159658.6	3	-0.03	77	-0.011	70	HEK293	Kidney	Embryonic/Fetal	PAR-CLIP	POSITIVE	DIRECT	DOWN
hsa-miR-106b-5p	EFCAB14	3	Microarray	Functional MTI (Weak)	17242205	ENSG00000159658.6	3	-0.03	77	-0.011	70	HS5	Bone Marrow	Normal/Primary	HITS-CLIP	POSITIVE	DIRECT	DOWN
hsa-miR-106b-5p	EFCAB14	3	Microarray	Functional MTI (Weak)	17242205	ENSG00000159658.6	3	-0.03	77	-0.011	70	293S	Kidney		HITS-CLIP	POSITIVE	DIRECT	DOWN	treatment: arsenite
hsa-miR-106b-5p	EFCAB14	3	Microarray	Functional MTI (Weak)	17242205	ENSG00000159658.6	3	-0.03	77	-0.011	70	LCL35		Normal/Primary	PAR-CLIP	POSITIVE	DIRECT	DOWN
hsa-miR-106b-5p	EFCAB14	3	Microarray	Functional MTI (Weak)	17242205	ENSG00000159658.6	3	-0.319	98	-0.273	98	EF3DAGO2		Normal/Primary	PAR-CLIP	POSITIVE	DIRECT	DOWN
hsa-miR-106b-5p	EFCAB14	3	Microarray	Functional MTI (Weak)	17242205	ENSG00000159658.6	3	-0.319	98	-0.273	98	HEK293	Kidney	Embryonic/Fetal	PAR-CLIP	POSITIVE	DIRECT	DOWN	mild MNase digestion
hsa-miR-106b-5p	EFCAB14	3	Microarray	Functional MTI (Weak)	17242205	ENSG00000159658.6	3	-0.319	98	-0.273	98	ESC	Embryo	Embryonic/Fetal
hsa-miR-106b-5p	EFCAB14	3	Microarray	Functional MTI (Weak)	17242205	ENSG00000159658.6	3	-0.319	98	-0.273	98	BT474	Mammary Gland	Cancer/Malignant	HITS-CLIP	POSITIVE	DIRECT	DOWN
hsa-miR-106b-5p	EFCAB14	3	Microarray	Functional MTI (Weak)	17242205	ENSG00000159658.6	3	-0.319	98	-0.273	98				Microarrays	POSITIVE	INDIRECT	DOWN
hsa-miR-106b-5p	EFCAB14	3	Microarray	Functional MTI (Weak)	17242205	ENSG00000159658.6	3	-0.319	98	-0.273	98	HELA	Cervix	Cancer/Malignant	HITS-CLIP	POSITIVE	DIRECT	DOWN	Hela cells were treated with control shRNA.
hsa-miR-106b-5p	EFCAB14	3	Microarray	Functional MTI (Weak)	17242205	ENSG00000159658.6	3	-0.319	98	-0.273	98	BC1		Cancer/Malignant	PAR-CLIP	POSITIVE	DIRECT	DOWN
hsa-miR-106b-5p	EFCAB14	3	Microarray	Functional MTI (Weak)	17242205	ENSG00000159658.6	3	-0.319	98	-0.273	98	HEK293	Kidney	Embryonic/Fetal	PAR-CLIP	POSITIVE	DIRECT	DOWN
hsa-miR-106b-5p	EFCAB14	3	Microarray	Functional MTI (Weak)	17242205	ENSG00000159658.6	3	-0.319	98	-0.273	98	HS5	Bone Marrow	Normal/Primary	HITS-CLIP	POSITIVE	DIRECT	DOWN
hsa-miR-106b-5p	EFCAB14	3	Microarray	Functional MTI (Weak)	17242205	ENSG00000159658.6	3	-0.319	98	-0.273	98	293S	Kidney		HITS-CLIP	POSITIVE	DIRECT	DOWN	treatment: arsenite
hsa-miR-106b-5p	EFCAB14	3	Microarray	Functional MTI (Weak)	17242205	ENSG00000159658.6	3	-0.319	98	-0.273	98	LCL35		Normal/Primary	PAR-CLIP	POSITIVE	DIRECT	DOWN
hsa-miR-106b-5p	EFCAB14	3	HITS-CLIP	Functional MTI (Weak)	22473208	ENSG00000159658.6	3	-0.319	98	-0.273	98	EF3DAGO2		Normal/Primary	PAR-CLIP	POSITIVE	DIRECT	DOWN
hsa-miR-106b-5p	EFCAB14	3	HITS-CLIP	Functional MTI (Weak)	22473208	ENSG00000159658.6	3	-0.319	98	-0.273	98	HEK293	Kidney	Embryonic/Fetal	PAR-CLIP	POSITIVE	DIRECT	DOWN	mild MNase digestion
hsa-miR-106b-5p	EFCAB14	3	HITS-CLIP	Functional MTI (Weak)	22473208	ENSG00000159658.6	3	-0.319	98	-0.273	98	ESC	Embryo	Embryonic/Fetal
hsa-miR-106b-5p	EFCAB14	3	HITS-CLIP	Functional MTI (Weak)	22473208	ENSG00000159658.6	3	-0.319	98	-0.273	98	BT474	Mammary Gland	Cancer/Malignant	HITS-CLIP	POSITIVE	DIRECT	DOWN
hsa-miR-106b-5p	EFCAB14	3	HITS-CLIP	Functional MTI (Weak)	22473208	ENSG00000159658.6	3	-0.319	98	-0.273	98				Microarrays	POSITIVE	INDIRECT	DOWN
hsa-miR-106b-5p	EFCAB14	3	HITS-CLIP	Functional MTI (Weak)	22473208	ENSG00000159658.6	3	-0.319	98	-0.273	98	HELA	Cervix	Cancer/Malignant	HITS-CLIP	POSITIVE	DIRECT	DOWN	Hela cells were treated with control shRNA.
hsa-miR-106b-5p	EFCAB14	3	HITS-CLIP	Functional MTI (Weak)	22473208	ENSG00000159658.6	3	-0.319	98	-0.273	98	BC1		Cancer/Malignant	PAR-CLIP	POSITIVE	DIRECT	DOWN
hsa-miR-106b-5p	EFCAB14	3	HITS-CLIP	Functional MTI (Weak)	22473208	ENSG00000159658.6	3	-0.319	98	-0.273	98	HEK293	Kidney	Embryonic/Fetal	PAR-CLIP	POSITIVE	DIRECT	DOWN
hsa-miR-106b-5p	EFCAB14	3	HITS-CLIP	Functional MTI (Weak)	22473208	ENSG00000159658.6	3	-0.319	98	-0.273	98	HS5	Bone Marrow	Normal/Primary	HITS-CLIP	POSITIVE	DIRECT	DOWN
hsa-miR-106b-5p	EFCAB14	3	HITS-CLIP	Functional MTI (Weak)	22473208	ENSG00000159658.6	3	-0.319	98	-0.273	98	293S	Kidney		HITS-CLIP	POSITIVE	DIRECT	DOWN	treatment: arsenite
hsa-miR-106b-5p	EFCAB14	3	HITS-CLIP	Functional MTI (Weak)	22473208	ENSG00000159658.6	3	-0.319	98	-0.273	98	LCL35		Normal/Primary	PAR-CLIP	POSITIVE	DIRECT	DOWN
hsa-miR-106b-5p	EFCAB14	3	PAR-CLIP	Functional MTI (Weak)	20371350	ENSG00000159658.6	3	-0.319	98	-0.273	98	EF3DAGO2		Normal/Primary	PAR-CLIP	POSITIVE	DIRECT	DOWN
hsa-miR-106b-5p	EFCAB14	3	PAR-CLIP	Functional MTI (Weak)	20371350	ENSG00000159658.6	3	-0.319	98	-0.273	98	HEK293	Kidney	Embryonic/Fetal	PAR-CLIP	POSITIVE	DIRECT	DOWN	mild MNase digestion
hsa-miR-106b-5p	EFCAB14	3	PAR-CLIP	Functional MTI (Weak)	20371350	ENSG00000159658.6	3	-0.319	98	-0.273	98	ESC	Embryo	Embryonic/Fetal
hsa-miR-106b-5p	EFCAB14	3	PAR-CLIP	Functional MTI (Weak)	20371350	ENSG00000159658.6	3	-0.319	98	-0.273	98	BT474	Mammary Gland	Cancer/Malignant	HITS-CLIP	POSITIVE	DIRECT	DOWN
hsa-miR-106b-5p	EFCAB14	3	PAR-CLIP	Functional MTI (Weak)	20371350	ENSG00000159658.6	3	-0.319	98	-0.273	98				Microarrays	POSITIVE	INDIRECT	DOWN
hsa-miR-106b-5p	EFCAB14	3	PAR-CLIP	Functional MTI (Weak)	20371350	ENSG00000159658.6	3	-0.319	98	-0.273	98	HELA	Cervix	Cancer/Malignant	HITS-CLIP	POSITIVE	DIRECT	DOWN	Hela cells were treated with control shRNA.
hsa-miR-106b-5p	EFCAB14	3	PAR-CLIP	Functional MTI (Weak)	20371350	ENSG00000159658.6	3	-0.319	98	-0.273	98	BC1		Cancer/Malignant	PAR-CLIP	POSITIVE	DIRECT	DOWN
hsa-miR-106b-5p	EFCAB14	3	PAR-CLIP	Functional MTI (Weak)	20371350	ENSG00000159658.6	3	-0.319	98	-0.273	98	HEK293	Kidney	Embryonic/Fetal	PAR-CLIP	POSITIVE	DIRECT	DOWN
hsa-miR-106b-5p	EFCAB14	3	PAR-CLIP	Functional MTI (Weak)	20371350	ENSG00000159658.6	3	-0.319	98	-0.273	98	HS5	Bone Marrow	Normal/Primary	HITS-CLIP	POSITIVE	DIRECT	DOWN
hsa-miR-106b-5p	EFCAB14	3	PAR-CLIP	Functional MTI (Weak)	20371350	ENSG00000159658.6	3	-0.319	98	-0.273	98	293S	Kidney		HITS-CLIP	POSITIVE	DIRECT	DOWN	treatment: arsenite
hsa-miR-106b-5p	EFCAB14	3	PAR-CLIP	Functional MTI (Weak)	20371350	ENSG00000159658.6	3	-0.319	98	-0.273	98	LCL35		Normal/Primary	PAR-CLIP	POSITIVE	DIRECT	DOWN
hsa-miR-106b-5p	EGLN3	3	PAR-CLIP	Functional MTI (Weak)	21572407	ENSG00000129521.9	3	-0.419	99	-0.419	99	ESC	Embryo	Embryonic/Fetal
hsa-miR-106b-5p	EGLN3	3	PAR-CLIP	Functional MTI (Weak)	21572407	ENSG00000129521.9	3	-0.419	99	-0.419	99	HEK293	Kidney	Embryonic/Fetal	PAR-CLIP	POSITIVE	DIRECT	DOWN	mild MNase digestion
hsa-miR-106b-5p	EGLN3	3	PAR-CLIP	Functional MTI (Weak)	21572407	ENSG00000129521.9	3	-0.419	99	-0.419	99	LCL35		Normal/Primary	PAR-CLIP	POSITIVE	DIRECT	DOWN
hsa-miR-106b-5p	EIF2S1	3	PAR-CLIP	Functional MTI (Weak)	21572407	ENSG00000134001.8	2	-0.253	96	-0.024	81	HEK293	Kidney	Embryonic/Fetal	PAR-CLIP	POSITIVE	DIRECT	DOWN	mild MNase digestion
hsa-miR-106b-5p	EIF2S1	3	PAR-CLIP	Functional MTI (Weak)	21572407	ENSG00000134001.8	2	-0.253	96	-0.024	81	BETA Cells	Pancreas	Normal/Primary	HITS-CLIP	POSITIVE	DIRECT	DOWN
hsa-miR-106b-5p	EIF2S1	3	PAR-CLIP	Functional MTI (Weak)	21572407	ENSG00000134001.8	2	-0.253	96	-0.024	81	293S	Kidney		HITS-CLIP	POSITIVE	DIRECT	DOWN	treatment: emetine
hsa-miR-106b-5p	EIF2S1	3	HITS-CLIP	Functional MTI (Weak)	23824327	ENSG00000134001.8	2	-0.253	96	-0.024	81	HEK293	Kidney	Embryonic/Fetal	PAR-CLIP	POSITIVE	DIRECT	DOWN	mild MNase digestion
hsa-miR-106b-5p	EIF2S1	3	HITS-CLIP	Functional MTI (Weak)	23824327	ENSG00000134001.8	2	-0.253	96	-0.024	81	BETA Cells	Pancreas	Normal/Primary	HITS-CLIP	POSITIVE	DIRECT	DOWN
hsa-miR-106b-5p	EIF2S1	3	HITS-CLIP	Functional MTI (Weak)	23824327	ENSG00000134001.8	2	-0.253	96	-0.024	81	293S	Kidney		HITS-CLIP	POSITIVE	DIRECT	DOWN	treatment: emetine
hsa-miR-106b-5p	EIF4G2	3	HITS-CLIP	Functional MTI (Weak)	22473208	ENSG00000110321.11	2	-0.248	96	-0.248	97	293S	Kidney		HITS-CLIP	POSITIVE	DIRECT	DOWN	no treatment (control)
hsa-miR-106b-5p	EIF4G2	3	HITS-CLIP	Functional MTI (Weak)	22473208	ENSG00000110321.11	2	-0.248	96	-0.248	97	293S	Kidney		HITS-CLIP	POSITIVE	DIRECT	DOWN	treatment:hippuristanol
hsa-miR-106b-5p	EIF4G2	3	HITS-CLIP	Functional MTI (Weak)	22473208	ENSG00000110321.11	2	-0.248	96	-0.248	97	293S	Kidney		HITS-CLIP	POSITIVE	DIRECT	DOWN	treatment: emetine
hsa-miR-106b-5p	EIF5A2	3	HITS-CLIP	Functional MTI (Weak)	22473208	ENSG00000163577.3	2	-0.231	96	-0.013	72				Microarrays	POSITIVE	INDIRECT	DOWN
hsa-miR-106b-5p	EIF5A2	3	HITS-CLIP	Functional MTI (Weak)	22473208	ENSG00000163577.3	2	-0.231	96	-0.013	72	HEK293	Kidney	Embryonic/Fetal	PAR-CLIP	POSITIVE	DIRECT	DOWN	mild MNase digestion
hsa-miR-106b-5p	EIF5A2	3	Microarray	Functional MTI (Weak)	17242205	ENSG00000163577.3	2	-0.231	96	-0.013	72				Microarrays	POSITIVE	INDIRECT	DOWN
hsa-miR-106b-5p	EIF5A2	3	Microarray	Functional MTI (Weak)	17242205	ENSG00000163577.3	2	-0.231	96	-0.013	72	HEK293	Kidney	Embryonic/Fetal	PAR-CLIP	POSITIVE	DIRECT	DOWN	mild MNase digestion
hsa-miR-106b-5p	ELK3	3	Microarray	Functional MTI (Weak)	17242205	ENSG00000111145.3	2	-0.312	98	-0.312	98	ESC	Embryo	Embryonic/Fetal
hsa-miR-106b-5p	ELK3	3	Microarray	Functional MTI (Weak)	17242205	ENSG00000111145.3	2	-0.312	98	-0.312	98	HEK293	Kidney	Embryonic/Fetal	PAR-CLIP	POSITIVE	DIRECT	DOWN	mild MNase digestion
hsa-miR-106b-5p	ELK3	3	Microarray	Functional MTI (Weak)	17242205	ENSG00000111145.3	2	-0.312	98	-0.312	98	HEK293	Kidney	Embryonic/Fetal	PAR-CLIP	POSITIVE	DIRECT	DOWN
hsa-miR-106b-5p	ELK3	3	Microarray	Functional MTI (Weak)	17242205	ENSG00000111145.3	2	-0.312	98	-0.312	98	BC1		Cancer/Malignant	PAR-CLIP	POSITIVE	DIRECT	DOWN
hsa-miR-106b-5p	ELK3	3	Microarray	Functional MTI (Weak)	17242205	ENSG00000111145.3	2	-0.312	98	-0.312	98				Microarrays	POSITIVE	INDIRECT	DOWN
hsa-miR-106b-5p	ELK3	3	Microarray	Functional MTI (Weak)	17242205	ENSG00000111145.3	2	-0.312	98	-0.312	98	BC3		Cancer/Malignant	PAR-CLIP	POSITIVE	DIRECT	DOWN
hsa-miR-106b-5p	ELK4	3	PAR-CLIP	Functional MTI (Weak)	23446348	ENSG00000158711.9	2	-0.101	88	-0.056	87	HEK293	Kidney	Embryonic/Fetal	PAR-CLIP	POSITIVE	DIRECT	DOWN	mild MNase digestion
hsa-miR-106b-5p	ELK4	3	PAR-CLIP	Functional MTI (Weak)	23446348	ENSG00000158711.9	2	-0.101	88	-0.056	87	ESC	Embryo	Embryonic/Fetal
hsa-miR-106b-5p	ELK4	3	PAR-CLIP	Functional MTI (Weak)	23446348	ENSG00000158711.9	2	-0.101	88	-0.056	87	293S	Kidney		HITS-CLIP	POSITIVE	DIRECT	DOWN	treatment: arsenite
hsa-miR-106b-5p	ELK4	3	PAR-CLIP	Functional MTI (Weak)	20371350	ENSG00000158711.9	2	-0.101	88	-0.056	87	HEK293	Kidney	Embryonic/Fetal	PAR-CLIP	POSITIVE	DIRECT	DOWN	mild MNase digestion
hsa-miR-106b-5p	ELK4	3	PAR-CLIP	Functional MTI (Weak)	20371350	ENSG00000158711.9	2	-0.101	88	-0.056	87	ESC	Embryo	Embryonic/Fetal
hsa-miR-106b-5p	ELK4	3	PAR-CLIP	Functional MTI (Weak)	20371350	ENSG00000158711.9	2	-0.101	88	-0.056	87	293S	Kidney		HITS-CLIP	POSITIVE	DIRECT	DOWN	treatment: arsenite
hsa-miR-106b-5p	ELK4	3	PAR-CLIP	Functional MTI (Weak)	23446348	ENSG00000158711.9	2	-0.091	87	-0.038	85	HEK293	Kidney	Embryonic/Fetal	PAR-CLIP	POSITIVE	DIRECT	DOWN	mild MNase digestion
hsa-miR-106b-5p	ELK4	3	PAR-CLIP	Functional MTI (Weak)	23446348	ENSG00000158711.9	2	-0.091	87	-0.038	85	ESC	Embryo	Embryonic/Fetal
hsa-miR-106b-5p	ELK4	3	PAR-CLIP	Functional MTI (Weak)	23446348	ENSG00000158711.9	2	-0.091	87	-0.038	85	293S	Kidney		HITS-CLIP	POSITIVE	DIRECT	DOWN	treatment: arsenite
hsa-miR-106b-5p	ELK4	3	PAR-CLIP	Functional MTI (Weak)	20371350	ENSG00000158711.9	2	-0.155	92	-0.086	90	HEK293	Kidney	Embryonic/Fetal	PAR-CLIP	POSITIVE	DIRECT	DOWN	mild MNase digestion
hsa-miR-106b-5p	ELK4	3	PAR-CLIP	Functional MTI (Weak)	20371350	ENSG00000158711.9	2	-0.155	92	-0.086	90	ESC	Embryo	Embryonic/Fetal
hsa-miR-106b-5p	ELK4	3	PAR-CLIP	Functional MTI (Weak)	20371350	ENSG00000158711.9	2	-0.155	92	-0.086	90	293S	Kidney		HITS-CLIP	POSITIVE	DIRECT	DOWN	treatment: arsenite
hsa-miR-106b-5p	ELK4	3	PAR-CLIP	Functional MTI (Weak)	23446348	ENSG00000158711.9	2	-0.122	90	-0.068	89	HEK293	Kidney	Embryonic/Fetal	PAR-CLIP	POSITIVE	DIRECT	DOWN	mild MNase digestion
hsa-miR-106b-5p	ELK4	3	PAR-CLIP	Functional MTI (Weak)	23446348	ENSG00000158711.9	2	-0.122	90	-0.068	89	ESC	Embryo	Embryonic/Fetal
hsa-miR-106b-5p	ELK4	3	PAR-CLIP	Functional MTI (Weak)	23446348	ENSG00000158711.9	2	-0.122	90	-0.068	89	293S	Kidney		HITS-CLIP	POSITIVE	DIRECT	DOWN	treatment: arsenite
hsa-miR-106b-5p	ELK4	3	PAR-CLIP	Functional MTI (Weak)	20371350	ENSG00000158711.9	2	-0.122	90	-0.068	89	HEK293	Kidney	Embryonic/Fetal	PAR-CLIP	POSITIVE	DIRECT	DOWN	mild MNase digestion
hsa-miR-106b-5p	ELK4	3	PAR-CLIP	Functional MTI (Weak)	20371350	ENSG00000158711.9	2	-0.122	90	-0.068	89	ESC	Embryo	Embryonic/Fetal
hsa-miR-106b-5p	ELK4	3	PAR-CLIP	Functional MTI (Weak)	20371350	ENSG00000158711.9	2	-0.122	90	-0.068	89	293S	Kidney		HITS-CLIP	POSITIVE	DIRECT	DOWN	treatment: arsenite
hsa-miR-106b-5p	ELK4	3	PAR-CLIP	Functional MTI (Weak)	20371350	ENSG00000158711.9	2	-0.091	87	-0.038	85	HEK293	Kidney	Embryonic/Fetal	PAR-CLIP	POSITIVE	DIRECT	DOWN	mild MNase digestion
hsa-miR-106b-5p	ELK4	3	PAR-CLIP	Functional MTI (Weak)	20371350	ENSG00000158711.9	2	-0.091	87	-0.038	85	ESC	Embryo	Embryonic/Fetal
hsa-miR-106b-5p	ELK4	3	PAR-CLIP	Functional MTI (Weak)	20371350	ENSG00000158711.9	2	-0.091	87	-0.038	85	293S	Kidney		HITS-CLIP	POSITIVE	DIRECT	DOWN	treatment: arsenite
hsa-miR-106b-5p	ELK4	3	PAR-CLIP	Functional MTI (Weak)	23446348	ENSG00000158711.9	2	-0.155	92	-0.086	90	HEK293	Kidney	Embryonic/Fetal	PAR-CLIP	POSITIVE	DIRECT	DOWN	mild MNase digestion
hsa-miR-106b-5p	ELK4	3	PAR-CLIP	Functional MTI (Weak)	23446348	ENSG00000158711.9	2	-0.155	92	-0.086	90	ESC	Embryo	Embryonic/Fetal
hsa-miR-106b-5p	ELK4	3	PAR-CLIP	Functional MTI (Weak)	23446348	ENSG00000158711.9	2	-0.155	92	-0.086	90	293S	Kidney		HITS-CLIP	POSITIVE	DIRECT	DOWN	treatment: arsenite
hsa-miR-106b-5p	ENPP5	3	PAR-CLIP	Functional MTI (Weak)	21572407	ENSG00000112796.5	3	-0.363	99	-0.363	99	ESC	Embryo	Embryonic/Fetal
hsa-miR-106b-5p	ENPP5	3	PAR-CLIP	Functional MTI (Weak)	21572407	ENSG00000112796.5	3	-0.363	99	-0.363	99	BETA Cells	Pancreas	Normal/Primary	HITS-CLIP	POSITIVE	DIRECT	DOWN
hsa-miR-106b-5p	ENPP5	3	PAR-CLIP	Functional MTI (Weak)	21572407	ENSG00000112796.5	3	-0.363	99	-0.363	99	BT474	Mammary Gland	Cancer/Malignant	HITS-CLIP	POSITIVE	DIRECT	DOWN
hsa-miR-106b-5p	ENPP5	3	PAR-CLIP	Functional MTI (Weak)	21572407	ENSG00000112796.5	3	-0.363	99	-0.363	99	HEK293	Kidney	Embryonic/Fetal	PAR-CLIP	POSITIVE	DIRECT	DOWN	mild MNase digestion
hsa-miR-106b-5p	ENPP5	3	PAR-CLIP	Functional MTI (Weak)	21572407	ENSG00000112796.5	3	-0.363	99	-0.363	99	293S	Kidney		HITS-CLIP	POSITIVE	DIRECT	DOWN	treatment: arsenite
hsa-miR-106b-5p	ENPP5	3	PAR-CLIP	Functional MTI (Weak)	21572407	ENSG00000112796.5	3	-0.301	98	-0.301	98	ESC	Embryo	Embryonic/Fetal
hsa-miR-106b-5p	ENPP5	3	PAR-CLIP	Functional MTI (Weak)	21572407	ENSG00000112796.5	3	-0.301	98	-0.301	98	BETA Cells	Pancreas	Normal/Primary	HITS-CLIP	POSITIVE	DIRECT	DOWN
hsa-miR-106b-5p	ENPP5	3	PAR-CLIP	Functional MTI (Weak)	21572407	ENSG00000112796.5	3	-0.301	98	-0.301	98	BT474	Mammary Gland	Cancer/Malignant	HITS-CLIP	POSITIVE	DIRECT	DOWN
hsa-miR-106b-5p	ENPP5	3	PAR-CLIP	Functional MTI (Weak)	21572407	ENSG00000112796.5	3	-0.301	98	-0.301	98	HEK293	Kidney	Embryonic/Fetal	PAR-CLIP	POSITIVE	DIRECT	DOWN	mild MNase digestion
hsa-miR-106b-5p	ENPP5	3	PAR-CLIP	Functional MTI (Weak)	21572407	ENSG00000112796.5	3	-0.301	98	-0.301	98	293S	Kidney		HITS-CLIP	POSITIVE	DIRECT	DOWN	treatment: arsenite
hsa-miR-106b-5p	ENPP5	3	PAR-CLIP	Functional MTI (Weak)	20371350	ENSG00000112796.5	3	-0.301	98	-0.301	98	ESC	Embryo	Embryonic/Fetal
hsa-miR-106b-5p	ENPP5	3	PAR-CLIP	Functional MTI (Weak)	20371350	ENSG00000112796.5	3	-0.301	98	-0.301	98	BETA Cells	Pancreas	Normal/Primary	HITS-CLIP	POSITIVE	DIRECT	DOWN
hsa-miR-106b-5p	ENPP5	3	PAR-CLIP	Functional MTI (Weak)	20371350	ENSG00000112796.5	3	-0.301	98	-0.301	98	BT474	Mammary Gland	Cancer/Malignant	HITS-CLIP	POSITIVE	DIRECT	DOWN
hsa-miR-106b-5p	ENPP5	3	PAR-CLIP	Functional MTI (Weak)	20371350	ENSG00000112796.5	3	-0.301	98	-0.301	98	HEK293	Kidney	Embryonic/Fetal	PAR-CLIP	POSITIVE	DIRECT	DOWN	mild MNase digestion
hsa-miR-106b-5p	ENPP5	3	PAR-CLIP	Functional MTI (Weak)	20371350	ENSG00000112796.5	3	-0.301	98	-0.301	98	293S	Kidney		HITS-CLIP	POSITIVE	DIRECT	DOWN	treatment: arsenite
hsa-miR-106b-5p	ENPP5	3	PAR-CLIP	Functional MTI (Weak)	20371350	ENSG00000112796.5	3	-0.363	99	-0.363	99	ESC	Embryo	Embryonic/Fetal
hsa-miR-106b-5p	ENPP5	3	PAR-CLIP	Functional MTI (Weak)	20371350	ENSG00000112796.5	3	-0.363	99	-0.363	99	BETA Cells	Pancreas	Normal/Primary	HITS-CLIP	POSITIVE	DIRECT	DOWN
hsa-miR-106b-5p	ENPP5	3	PAR-CLIP	Functional MTI (Weak)	20371350	ENSG00000112796.5	3	-0.363	99	-0.363	99	BT474	Mammary Gland	Cancer/Malignant	HITS-CLIP	POSITIVE	DIRECT	DOWN
hsa-miR-106b-5p	ENPP5	3	PAR-CLIP	Functional MTI (Weak)	20371350	ENSG00000112796.5	3	-0.363	99	-0.363	99	HEK293	Kidney	Embryonic/Fetal	PAR-CLIP	POSITIVE	DIRECT	DOWN	mild MNase digestion
hsa-miR-106b-5p	ENPP5	3	PAR-CLIP	Functional MTI (Weak)	20371350	ENSG00000112796.5	3	-0.363	99	-0.363	99	293S	Kidney		HITS-CLIP	POSITIVE	DIRECT	DOWN	treatment: arsenite
hsa-miR-106b-5p	EPHA4	3	PAR-CLIP	Functional MTI (Weak)	21572407	ENSG00000116106.7	3	-0.302	98	-0.29	98	BT474	Mammary Gland	Cancer/Malignant	HITS-CLIP	POSITIVE	DIRECT	DOWN
hsa-miR-106b-5p	EPHA4	3	PAR-CLIP	Functional MTI (Weak)	21572407	ENSG00000116106.7	3	-0.302	98	-0.29	98	293S	Kidney		HITS-CLIP	POSITIVE	DIRECT	DOWN	treatment: emetine
hsa-miR-106b-5p	EPHA4	3	PAR-CLIP	Functional MTI (Weak)	21572407	ENSG00000116106.7	3	-0.302	98	-0.29	98	293S	Kidney		HITS-CLIP	POSITIVE	DIRECT	DOWN	treatment:hippuristanol
hsa-miR-106b-5p	EPHA4	3	PAR-CLIP	Functional MTI (Weak)	21572407	ENSG00000116106.7	3	-0.302	98	-0.29	98	HEK293	Kidney	Embryonic/Fetal	PAR-CLIP	POSITIVE	DIRECT	DOWN	mild MNase digestion
hsa-miR-106b-5p	EPHA4	3	PAR-CLIP	Functional MTI (Weak)	21572407	ENSG00000116106.7	3	-0.302	98	-0.29	98	293S	Kidney		HITS-CLIP	POSITIVE	DIRECT	DOWN	treatment: arsenite
hsa-miR-106b-5p	EPHA4	3	PAR-CLIP	Functional MTI (Weak)	21572407	ENSG00000116106.7	3	-0.302	98	-0.29	98	HEK293	Kidney	Embryonic/Fetal	PAR-CLIP	POSITIVE	DIRECT	DOWN
hsa-miR-106b-5p	EPHA4	3	PAR-CLIP	Functional MTI (Weak)	21572407	ENSG00000116106.7	3	-0.302	98	-0.29	98	293S	Kidney		HITS-CLIP	POSITIVE	DIRECT	DOWN	no treatment (control)
hsa-miR-106b-5p	EPHA4	3	PAR-CLIP	Functional MTI (Weak)	21572407	ENSG00000116106.7	2	-0.235	96	-0.226	97	BT474	Mammary Gland	Cancer/Malignant	HITS-CLIP	POSITIVE	DIRECT	DOWN
hsa-miR-106b-5p	EPHA4	3	PAR-CLIP	Functional MTI (Weak)	21572407	ENSG00000116106.7	2	-0.235	96	-0.226	97	293S	Kidney		HITS-CLIP	POSITIVE	DIRECT	DOWN	treatment: emetine
hsa-miR-106b-5p	EPHA4	3	PAR-CLIP	Functional MTI (Weak)	21572407	ENSG00000116106.7	2	-0.235	96	-0.226	97	293S	Kidney		HITS-CLIP	POSITIVE	DIRECT	DOWN	treatment:hippuristanol
hsa-miR-106b-5p	EPHA4	3	PAR-CLIP	Functional MTI (Weak)	21572407	ENSG00000116106.7	2	-0.235	96	-0.226	97	HEK293	Kidney	Embryonic/Fetal	PAR-CLIP	POSITIVE	DIRECT	DOWN	mild MNase digestion
hsa-miR-106b-5p	EPHA4	3	PAR-CLIP	Functional MTI (Weak)	21572407	ENSG00000116106.7	2	-0.235	96	-0.226	97	293S	Kidney		HITS-CLIP	POSITIVE	DIRECT	DOWN	treatment: arsenite
hsa-miR-106b-5p	EPHA4	3	PAR-CLIP	Functional MTI (Weak)	21572407	ENSG00000116106.7	2	-0.235	96	-0.226	97	HEK293	Kidney	Embryonic/Fetal	PAR-CLIP	POSITIVE	DIRECT	DOWN
hsa-miR-106b-5p	EPHA4	3	PAR-CLIP	Functional MTI (Weak)	21572407	ENSG00000116106.7	2	-0.235	96	-0.226	97	293S	Kidney		HITS-CLIP	POSITIVE	DIRECT	DOWN	no treatment (control)
hsa-miR-106b-5p	EZH1	3	HITS-CLIP	Functional MTI (Weak)	22473208	ENSG00000108799.8	3	-0.352	99	-0.352	99	EF3DAGO2		Normal/Primary	PAR-CLIP	POSITIVE	DIRECT	DOWN
hsa-miR-106b-5p	EZH1	3	HITS-CLIP	Functional MTI (Weak)	22473208	ENSG00000108799.8	3	-0.352	99	-0.352	99	BCBL1	Bone Marrow	Cancer/Malignant	HITS-CLIP	POSITIVE	DIRECT	DOWN
hsa-miR-106b-5p	EZH1	3	HITS-CLIP	Functional MTI (Weak)	22473208	ENSG00000108799.8	3	-0.352	99	-0.352	99	BC3		Cancer/Malignant	PAR-CLIP	POSITIVE	DIRECT	DOWN
hsa-miR-106b-5p	EZH1	3	HITS-CLIP	Functional MTI (Weak)	22473208	ENSG00000108799.8	3	-0.352	99	-0.352	99	LCLBAC		Normal/Primary	PAR-CLIP	POSITIVE	DIRECT	DOWN
hsa-miR-106b-5p	EZH1	3	HITS-CLIP	Functional MTI (Weak)	22473208	ENSG00000108799.8	3	-0.352	99	-0.352	99	HEK293	Kidney	Embryonic/Fetal	PAR-CLIP	POSITIVE	DIRECT	DOWN	mild MNase digestion
hsa-miR-106b-5p	EZH1	3	HITS-CLIP	Functional MTI (Weak)	22473208	ENSG00000108799.8	3	-0.237	96	-0.237	97	EF3DAGO2		Normal/Primary	PAR-CLIP	POSITIVE	DIRECT	DOWN
hsa-miR-106b-5p	EZH1	3	HITS-CLIP	Functional MTI (Weak)	22473208	ENSG00000108799.8	3	-0.237	96	-0.237	97	BCBL1	Bone Marrow	Cancer/Malignant	HITS-CLIP	POSITIVE	DIRECT	DOWN
hsa-miR-106b-5p	EZH1	3	HITS-CLIP	Functional MTI (Weak)	22473208	ENSG00000108799.8	3	-0.237	96	-0.237	97	BC3		Cancer/Malignant	PAR-CLIP	POSITIVE	DIRECT	DOWN
hsa-miR-106b-5p	EZH1	3	HITS-CLIP	Functional MTI (Weak)	22473208	ENSG00000108799.8	3	-0.237	96	-0.237	97	LCLBAC		Normal/Primary	PAR-CLIP	POSITIVE	DIRECT	DOWN
hsa-miR-106b-5p	EZH1	3	HITS-CLIP	Functional MTI (Weak)	22473208	ENSG00000108799.8	3	-0.237	96	-0.237	97	HEK293	Kidney	Embryonic/Fetal	PAR-CLIP	POSITIVE	DIRECT	DOWN	mild MNase digestion
hsa-miR-106b-5p	F3	3	PAR-CLIP	Functional MTI (Weak)	23446348	ENSG00000117525.9	3	-0.438	99	-0.438	99	ESC	Embryo	Embryonic/Fetal
hsa-miR-106b-5p	F3	3	PAR-CLIP	Functional MTI (Weak)	23446348	ENSG00000117525.9	3	-0.438	99	-0.438	99	HEK293	Kidney	Embryonic/Fetal	PAR-CLIP	POSITIVE	DIRECT	DOWN	mild MNase digestion
hsa-miR-106b-5p	F3	3	PAR-CLIP	Functional MTI (Weak)	20371350	ENSG00000117525.9	3	-0.438	99	-0.438	99	ESC	Embryo	Embryonic/Fetal
hsa-miR-106b-5p	F3	3	PAR-CLIP	Functional MTI (Weak)	20371350	ENSG00000117525.9	3	-0.438	99	-0.438	99	HEK293	Kidney	Embryonic/Fetal	PAR-CLIP	POSITIVE	DIRECT	DOWN	mild MNase digestion
hsa-miR-106b-5p	F3	3	PAR-CLIP	Functional MTI (Weak)	21572407	ENSG00000117525.9	3	-0.438	99	-0.438	99	ESC	Embryo	Embryonic/Fetal
hsa-miR-106b-5p	F3	3	PAR-CLIP	Functional MTI (Weak)	21572407	ENSG00000117525.9	3	-0.438	99	-0.438	99	HEK293	Kidney	Embryonic/Fetal	PAR-CLIP	POSITIVE	DIRECT	DOWN	mild MNase digestion
hsa-miR-106b-5p	F3	3	PAR-CLIP	Functional MTI (Weak)	26701625	ENSG00000117525.9	3	-0.438	99	-0.438	99	ESC	Embryo	Embryonic/Fetal
hsa-miR-106b-5p	F3	3	PAR-CLIP	Functional MTI (Weak)	26701625	ENSG00000117525.9	3	-0.438	99	-0.438	99	HEK293	Kidney	Embryonic/Fetal	PAR-CLIP	POSITIVE	DIRECT	DOWN	mild MNase digestion
hsa-miR-106b-5p	F3	3	PAR-CLIP	Functional MTI (Weak)	23592263	ENSG00000117525.9	3	-0.438	99	-0.438	99	ESC	Embryo	Embryonic/Fetal
hsa-miR-106b-5p	F3	3	PAR-CLIP	Functional MTI (Weak)	23592263	ENSG00000117525.9	3	-0.438	99	-0.438	99	HEK293	Kidney	Embryonic/Fetal	PAR-CLIP	POSITIVE	DIRECT	DOWN	mild MNase digestion
hsa-miR-106b-5p	FAF2	3	HITS-CLIP	Functional MTI (Weak)	22473208	ENSG00000113194.8	3	-0.149	92	-0.122	92	ESC	Embryo	Embryonic/Fetal
hsa-miR-106b-5p	FAF2	3	HITS-CLIP	Functional MTI (Weak)	22473208	ENSG00000113194.8	3	-0.149	92	-0.122	92	BC1		Cancer/Malignant	PAR-CLIP	POSITIVE	DIRECT	DOWN
hsa-miR-106b-5p	FAM102A	3	HITS-CLIP	Functional MTI (Weak)	22473208	ENSG00000167106.7	3	-0.157	92	-0.088	90	293S	Kidney		HITS-CLIP	POSITIVE	DIRECT	DOWN	treatment: arsenite
hsa-miR-106b-5p	FAM102A	3	HITS-CLIP	Functional MTI (Weak)	22473208	ENSG00000167106.7	3	-0.157	92	-0.088	90	BT474	Mammary Gland	Cancer/Malignant	HITS-CLIP	POSITIVE	DIRECT	DOWN
hsa-miR-106b-5p	FAM102A	3	HITS-CLIP	Functional MTI (Weak)	22473208	ENSG00000167106.7	3	-0.157	92	-0.088	90	BETA Cells	Pancreas	Normal/Primary	HITS-CLIP	POSITIVE	DIRECT	DOWN
hsa-miR-106b-5p	FAM102A	3	HITS-CLIP	Functional MTI (Weak)	22473208	ENSG00000167106.7	2	-0.132	90	-0.132	93	293S	Kidney		HITS-CLIP	POSITIVE	DIRECT	DOWN	treatment: arsenite
hsa-miR-106b-5p	FAM102A	3	HITS-CLIP	Functional MTI (Weak)	22473208	ENSG00000167106.7	2	-0.132	90	-0.132	93	BT474	Mammary Gland	Cancer/Malignant	HITS-CLIP	POSITIVE	DIRECT	DOWN
hsa-miR-106b-5p	FAM102A	3	HITS-CLIP	Functional MTI (Weak)	22473208	ENSG00000167106.7	2	-0.132	90	-0.132	93	BETA Cells	Pancreas	Normal/Primary	HITS-CLIP	POSITIVE	DIRECT	DOWN
hsa-miR-106b-5p	FAM102A	3	HITS-CLIP	Functional MTI (Weak)	22473208	ENSG00000167106.7	2	-0.051	82	-0.051	87	293S	Kidney		HITS-CLIP	POSITIVE	DIRECT	DOWN	treatment: arsenite
hsa-miR-106b-5p	FAM102A	3	HITS-CLIP	Functional MTI (Weak)	22473208	ENSG00000167106.7	2	-0.051	82	-0.051	87	BT474	Mammary Gland	Cancer/Malignant	HITS-CLIP	POSITIVE	DIRECT	DOWN
hsa-miR-106b-5p	FAM102A	3	HITS-CLIP	Functional MTI (Weak)	22473208	ENSG00000167106.7	2	-0.051	82	-0.051	87	BETA Cells	Pancreas	Normal/Primary	HITS-CLIP	POSITIVE	DIRECT	DOWN
hsa-miR-106b-5p	FAM117B	3	HITS-CLIP	Functional MTI (Weak)	22473208	ENSG00000138439.10	3	-0.222	95	-0.215	96	HEK293	Kidney	Embryonic/Fetal	PAR-CLIP	POSITIVE	DIRECT	DOWN	mild MNase digestion
hsa-miR-106b-5p	FAM117B	3	HITS-CLIP	Functional MTI (Weak)	22473208	ENSG00000138439.10	3	-0.222	95	-0.215	96	ESC	Embryo	Embryonic/Fetal
hsa-miR-106b-5p	FAM126B	3	HITS-CLIP	Functional MTI (Weak)	22473208	ENSG00000155744.5	2	-0.11	89	-0.107	92	HEK293	Kidney	Embryonic/Fetal	PAR-CLIP	POSITIVE	DIRECT	DOWN	mild MNase digestion
hsa-miR-106b-5p	FAM126B	3	HITS-CLIP	Functional MTI (Weak)	22473208	ENSG00000155744.5	2	-0.11	89	-0.107	92	HS5	Bone Marrow	Normal/Primary	HITS-CLIP	POSITIVE	DIRECT	DOWN
hsa-miR-106b-5p	FAM126B	3	HITS-CLIP	Functional MTI (Weak)	22473208	ENSG00000155744.5	2	-0.123	90	-0.12	92	HEK293	Kidney	Embryonic/Fetal	PAR-CLIP	POSITIVE	DIRECT	DOWN	mild MNase digestion
hsa-miR-106b-5p	FAM126B	3	HITS-CLIP	Functional MTI (Weak)	22473208	ENSG00000155744.5	2	-0.123	90	-0.12	92	HS5	Bone Marrow	Normal/Primary	HITS-CLIP	POSITIVE	DIRECT	DOWN
hsa-miR-106b-5p	FAM126B	3	HITS-CLIP	Functional MTI (Weak)	23824327	ENSG00000155744.5	2	-0.11	89	-0.107	92	HEK293	Kidney	Embryonic/Fetal	PAR-CLIP	POSITIVE	DIRECT	DOWN	mild MNase digestion
hsa-miR-106b-5p	FAM126B	3	HITS-CLIP	Functional MTI (Weak)	23824327	ENSG00000155744.5	2	-0.11	89	-0.107	92	HS5	Bone Marrow	Normal/Primary	HITS-CLIP	POSITIVE	DIRECT	DOWN
hsa-miR-106b-5p	FAM126B	3	HITS-CLIP	Functional MTI (Weak)	23824327	ENSG00000155744.5	2	-0.123	90	-0.12	92	HEK293	Kidney	Embryonic/Fetal	PAR-CLIP	POSITIVE	DIRECT	DOWN	mild MNase digestion
hsa-miR-106b-5p	FAM126B	3	HITS-CLIP	Functional MTI (Weak)	23824327	ENSG00000155744.5	2	-0.123	90	-0.12	92	HS5	Bone Marrow	Normal/Primary	HITS-CLIP	POSITIVE	DIRECT	DOWN
hsa-miR-106b-5p	FAM129A	3	PAR-CLIP	Functional MTI (Weak)	23446348	ENSG00000135842.12	3	-0.187	94	-0.183	95	LCL35		Normal/Primary	PAR-CLIP	POSITIVE	DIRECT	DOWN
hsa-miR-106b-5p	FAM129A	3	PAR-CLIP	Functional MTI (Weak)	23446348	ENSG00000135842.12	3	-0.187	94	-0.183	95	ESC	Embryo	Embryonic/Fetal
hsa-miR-106b-5p	FAM129A	3	PAR-CLIP	Functional MTI (Weak)	23446348	ENSG00000135842.12	3	-0.187	94	-0.183	95	293S	Kidney		HITS-CLIP	POSITIVE	DIRECT	DOWN	treatment: arsenite
hsa-miR-106b-5p	FAM129A	3	PAR-CLIP	Functional MTI (Weak)	23446348	ENSG00000135842.12	3	-0.187	94	-0.183	95	BC3		Cancer/Malignant	PAR-CLIP	POSITIVE	DIRECT	DOWN
hsa-miR-106b-5p	FAM129A	3	PAR-CLIP	Functional MTI (Weak)	23446348	ENSG00000135842.12	3	-0.187	94	-0.183	95	HEK293	Kidney	Embryonic/Fetal	PAR-CLIP	POSITIVE	DIRECT	DOWN
hsa-miR-106b-5p	FAM129A	3	PAR-CLIP	Functional MTI (Weak)	23446348	ENSG00000135842.12	3	-0.187	94	-0.183	95	BC1		Cancer/Malignant	PAR-CLIP	POSITIVE	DIRECT	DOWN
hsa-miR-106b-5p	FAM129A	3	PAR-CLIP	Functional MTI (Weak)	23446348	ENSG00000135842.12	3	-0.187	94	-0.183	95	HEK293	Kidney	Embryonic/Fetal	PAR-CLIP	POSITIVE	DIRECT	DOWN	mild MNase digestion
hsa-miR-106b-5p	FAM129A	3	Luciferase reporter assay//qRT-PCR//Western blot	Functional MTI	26317551	ENSG00000135842.12	3	-0.187	94	-0.183	95	LCL35		Normal/Primary	PAR-CLIP	POSITIVE	DIRECT	DOWN
hsa-miR-106b-5p	FAM129A	3	Luciferase reporter assay//qRT-PCR//Western blot	Functional MTI	26317551	ENSG00000135842.12	3	-0.187	94	-0.183	95	ESC	Embryo	Embryonic/Fetal
hsa-miR-106b-5p	FAM129A	3	Luciferase reporter assay//qRT-PCR//Western blot	Functional MTI	26317551	ENSG00000135842.12	3	-0.187	94	-0.183	95	293S	Kidney		HITS-CLIP	POSITIVE	DIRECT	DOWN	treatment: arsenite
hsa-miR-106b-5p	FAM129A	3	Luciferase reporter assay//qRT-PCR//Western blot	Functional MTI	26317551	ENSG00000135842.12	3	-0.187	94	-0.183	95	BC3		Cancer/Malignant	PAR-CLIP	POSITIVE	DIRECT	DOWN
hsa-miR-106b-5p	FAM129A	3	Luciferase reporter assay//qRT-PCR//Western blot	Functional MTI	26317551	ENSG00000135842.12	3	-0.187	94	-0.183	95	HEK293	Kidney	Embryonic/Fetal	PAR-CLIP	POSITIVE	DIRECT	DOWN
hsa-miR-106b-5p	FAM129A	3	Luciferase reporter assay//qRT-PCR//Western blot	Functional MTI	26317551	ENSG00000135842.12	3	-0.187	94	-0.183	95	BC1		Cancer/Malignant	PAR-CLIP	POSITIVE	DIRECT	DOWN
hsa-miR-106b-5p	FAM129A	3	Luciferase reporter assay//qRT-PCR//Western blot	Functional MTI	26317551	ENSG00000135842.12	3	-0.187	94	-0.183	95	HEK293	Kidney	Embryonic/Fetal	PAR-CLIP	POSITIVE	DIRECT	DOWN	mild MNase digestion
hsa-miR-106b-5p	FAM129A	3	PAR-CLIP	Functional MTI (Weak)	21572407	ENSG00000135842.12	3	-0.187	94	-0.183	95	LCL35		Normal/Primary	PAR-CLIP	POSITIVE	DIRECT	DOWN
hsa-miR-106b-5p	FAM129A	3	PAR-CLIP	Functional MTI (Weak)	21572407	ENSG00000135842.12	3	-0.187	94	-0.183	95	ESC	Embryo	Embryonic/Fetal
hsa-miR-106b-5p	FAM129A	3	PAR-CLIP	Functional MTI (Weak)	21572407	ENSG00000135842.12	3	-0.187	94	-0.183	95	293S	Kidney		HITS-CLIP	POSITIVE	DIRECT	DOWN	treatment: arsenite
hsa-miR-106b-5p	FAM129A	3	PAR-CLIP	Functional MTI (Weak)	21572407	ENSG00000135842.12	3	-0.187	94	-0.183	95	BC3		Cancer/Malignant	PAR-CLIP	POSITIVE	DIRECT	DOWN
hsa-miR-106b-5p	FAM129A	3	PAR-CLIP	Functional MTI (Weak)	21572407	ENSG00000135842.12	3	-0.187	94	-0.183	95	HEK293	Kidney	Embryonic/Fetal	PAR-CLIP	POSITIVE	DIRECT	DOWN
hsa-miR-106b-5p	FAM129A	3	PAR-CLIP	Functional MTI (Weak)	21572407	ENSG00000135842.12	3	-0.187	94	-0.183	95	BC1		Cancer/Malignant	PAR-CLIP	POSITIVE	DIRECT	DOWN
hsa-miR-106b-5p	FAM129A	3	PAR-CLIP	Functional MTI (Weak)	21572407	ENSG00000135842.12	3	-0.187	94	-0.183	95	HEK293	Kidney	Embryonic/Fetal	PAR-CLIP	POSITIVE	DIRECT	DOWN	mild MNase digestion
hsa-miR-106b-5p	FAM129A	3	HITS-CLIP	Functional MTI (Weak)	22473208	ENSG00000135842.12	3	-0.187	94	-0.183	95	LCL35		Normal/Primary	PAR-CLIP	POSITIVE	DIRECT	DOWN
hsa-miR-106b-5p	FAM129A	3	HITS-CLIP	Functional MTI (Weak)	22473208	ENSG00000135842.12	3	-0.187	94	-0.183	95	ESC	Embryo	Embryonic/Fetal
hsa-miR-106b-5p	FAM129A	3	HITS-CLIP	Functional MTI (Weak)	22473208	ENSG00000135842.12	3	-0.187	94	-0.183	95	293S	Kidney		HITS-CLIP	POSITIVE	DIRECT	DOWN	treatment: arsenite
hsa-miR-106b-5p	FAM129A	3	HITS-CLIP	Functional MTI (Weak)	22473208	ENSG00000135842.12	3	-0.187	94	-0.183	95	BC3		Cancer/Malignant	PAR-CLIP	POSITIVE	DIRECT	DOWN
hsa-miR-106b-5p	FAM129A	3	HITS-CLIP	Functional MTI (Weak)	22473208	ENSG00000135842.12	3	-0.187	94	-0.183	95	HEK293	Kidney	Embryonic/Fetal	PAR-CLIP	POSITIVE	DIRECT	DOWN
hsa-miR-106b-5p	FAM129A	3	HITS-CLIP	Functional MTI (Weak)	22473208	ENSG00000135842.12	3	-0.187	94	-0.183	95	BC1		Cancer/Malignant	PAR-CLIP	POSITIVE	DIRECT	DOWN
hsa-miR-106b-5p	FAM129A	3	HITS-CLIP	Functional MTI (Weak)	22473208	ENSG00000135842.12	3	-0.187	94	-0.183	95	HEK293	Kidney	Embryonic/Fetal	PAR-CLIP	POSITIVE	DIRECT	DOWN	mild MNase digestion
hsa-miR-106b-5p	FAM129A	3	PAR-CLIP	Functional MTI (Weak)	20371350	ENSG00000135842.12	3	-0.187	94	-0.183	95	LCL35		Normal/Primary	PAR-CLIP	POSITIVE	DIRECT	DOWN
hsa-miR-106b-5p	FAM129A	3	PAR-CLIP	Functional MTI (Weak)	20371350	ENSG00000135842.12	3	-0.187	94	-0.183	95	ESC	Embryo	Embryonic/Fetal
hsa-miR-106b-5p	FAM129A	3	PAR-CLIP	Functional MTI (Weak)	20371350	ENSG00000135842.12	3	-0.187	94	-0.183	95	293S	Kidney		HITS-CLIP	POSITIVE	DIRECT	DOWN	treatment: arsenite
hsa-miR-106b-5p	FAM129A	3	PAR-CLIP	Functional MTI (Weak)	20371350	ENSG00000135842.12	3	-0.187	94	-0.183	95	BC3		Cancer/Malignant	PAR-CLIP	POSITIVE	DIRECT	DOWN
hsa-miR-106b-5p	FAM129A	3	PAR-CLIP	Functional MTI (Weak)	20371350	ENSG00000135842.12	3	-0.187	94	-0.183	95	HEK293	Kidney	Embryonic/Fetal	PAR-CLIP	POSITIVE	DIRECT	DOWN
hsa-miR-106b-5p	FAM129A	3	PAR-CLIP	Functional MTI (Weak)	20371350	ENSG00000135842.12	3	-0.187	94	-0.183	95	BC1		Cancer/Malignant	PAR-CLIP	POSITIVE	DIRECT	DOWN
hsa-miR-106b-5p	FAM129A	3	PAR-CLIP	Functional MTI (Weak)	20371350	ENSG00000135842.12	3	-0.187	94	-0.183	95	HEK293	Kidney	Embryonic/Fetal	PAR-CLIP	POSITIVE	DIRECT	DOWN	mild MNase digestion
hsa-miR-106b-5p	FAM160B1	3	PAR-CLIP	Functional MTI (Weak)	20371350	ENSG00000151553.10	2	-0.129	90	-0.091	91	293S	Kidney		HITS-CLIP	POSITIVE	DIRECT	DOWN	treatment:emetine
hsa-miR-106b-5p	FAM160B1	3	PAR-CLIP	Functional MTI (Weak)	20371350	ENSG00000151553.10	2	-0.129	90	-0.091	91	HELA	Cervix	Cancer/Malignant	HITS-CLIP	POSITIVE	DIRECT	DOWN	Hela cells were treated with control shRNA.
hsa-miR-106b-5p	FAM160B1	3	PAR-CLIP	Functional MTI (Weak)	20371350	ENSG00000151553.10	2	-0.129	90	-0.091	91	BC1		Cancer/Malignant	PAR-CLIP	POSITIVE	DIRECT	DOWN
hsa-miR-106b-5p	FAM160B1	3	PAR-CLIP	Functional MTI (Weak)	23446348	ENSG00000151553.10	2	-0.129	90	-0.091	91	293S	Kidney		HITS-CLIP	POSITIVE	DIRECT	DOWN	treatment:emetine
hsa-miR-106b-5p	FAM160B1	3	PAR-CLIP	Functional MTI (Weak)	23446348	ENSG00000151553.10	2	-0.129	90	-0.091	91	HELA	Cervix	Cancer/Malignant	HITS-CLIP	POSITIVE	DIRECT	DOWN	Hela cells were treated with control shRNA.
hsa-miR-106b-5p	FAM160B1	3	PAR-CLIP	Functional MTI (Weak)	23446348	ENSG00000151553.10	2	-0.129	90	-0.091	91	BC1		Cancer/Malignant	PAR-CLIP	POSITIVE	DIRECT	DOWN
hsa-miR-106b-5p	FAM160B1	3	PAR-CLIP	Functional MTI (Weak)	23592263	ENSG00000151553.10	2	-0.129	90	-0.091	91	293S	Kidney		HITS-CLIP	POSITIVE	DIRECT	DOWN	treatment:emetine
hsa-miR-106b-5p	FAM160B1	3	PAR-CLIP	Functional MTI (Weak)	23592263	ENSG00000151553.10	2	-0.129	90	-0.091	91	HELA	Cervix	Cancer/Malignant	HITS-CLIP	POSITIVE	DIRECT	DOWN	Hela cells were treated with control shRNA.
hsa-miR-106b-5p	FAM160B1	3	PAR-CLIP	Functional MTI (Weak)	23592263	ENSG00000151553.10	2	-0.129	90	-0.091	91	BC1		Cancer/Malignant	PAR-CLIP	POSITIVE	DIRECT	DOWN
hsa-miR-106b-5p	FAM199X	3	CLASH	Functional MTI (Weak)	23622248	ENSG00000123575.8	2	-0.253	96	-0.181	95	HEK293	Kidney	Embryonic/Fetal	PAR-CLIP	POSITIVE	DIRECT	DOWN	mild MNase digestion
hsa-miR-106b-5p	FAM199X	3	CLASH	Functional MTI (Weak)	23622248	ENSG00000123575.8	2	-0.253	96	-0.181	95	HEK293	Kidney	Embryonic/Fetal	PAR-CLIP	POSITIVE	DIRECT	DOWN
hsa-miR-106b-5p	FAM222B	3	CLASH	Functional MTI (Weak)	23622248	ENSG00000173065.9	3	-0.254	96	-0.254	97	FLPIN_TREX_293	Kidney	Normal/Primary	CLASH	POSITIVE	DIRECT	DOWN
hsa-miR-106b-5p	FAM222B	3	CLASH	Functional MTI (Weak)	23622248	ENSG00000173065.9	3	-0.254	96	-0.254	97	HEK293	Kidney	Embryonic/Fetal	PAR-CLIP	POSITIVE	DIRECT	DOWN	mild MNase digestion
hsa-miR-106b-5p	FAM46C	3	HITS-CLIP	Functional MTI (Weak)	22473208	ENSG00000183508.4	3	-0.154	92	-0.044	86	BCBL1	Bone Marrow	Cancer/Malignant	HITS-CLIP	POSITIVE	DIRECT	DOWN
hsa-miR-106b-5p	FAM46C	3	HITS-CLIP	Functional MTI (Weak)	22473208	ENSG00000183508.4	3	-0.154	92	-0.044	86	HEK293	Kidney	Embryonic/Fetal	PAR-CLIP	POSITIVE	DIRECT	DOWN	mild MNase digestion
hsa-miR-106b-5p	FAM46C	3	HITS-CLIP	Functional MTI (Weak)	22473208	ENSG00000183508.4	3	-0.154	92	-0.044	86	BC1		Cancer/Malignant	PAR-CLIP	POSITIVE	DIRECT	DOWN
hsa-miR-106b-5p	FAM46C	3	HITS-CLIP	Functional MTI (Weak)	22473208	ENSG00000183508.4	3	-0.154	92	-0.044	86	BC3		Cancer/Malignant	PAR-CLIP	POSITIVE	DIRECT	DOWN
hsa-miR-106b-5p	FAM46C	3	HITS-CLIP	Functional MTI (Weak)	22473208	ENSG00000183508.4	3	-0.154	92	-0.044	86	293S	Kidney		HITS-CLIP	POSITIVE	DIRECT	DOWN	treatment: arsenite
hsa-miR-106b-5p	FBXL5	3	PAR-CLIP//HITS-CLIP	Functional MTI (Weak)	21572407	ENSG00000118564.10	3	-0.418	99	-0.418	99	HEK293	Kidney	Embryonic/Fetal	PAR-CLIP	POSITIVE	DIRECT	DOWN	mild MNase digestion
hsa-miR-106b-5p	FBXL5	3	PAR-CLIP//HITS-CLIP	Functional MTI (Weak)	21572407	ENSG00000118564.10	3	-0.418	99	-0.418	99	HEK293	Kidney	Embryonic/Fetal	PAR-CLIP	POSITIVE	DIRECT	DOWN
hsa-miR-106b-5p	FBXL5	3	PAR-CLIP//HITS-CLIP	Functional MTI (Weak)	21572407	ENSG00000118564.10	3	-0.418	99	-0.418	99	ESC	Embryo	Embryonic/Fetal
hsa-miR-106b-5p	FBXL5	3	PAR-CLIP	Functional MTI (Weak)	23592263	ENSG00000118564.10	3	-0.418	99	-0.418	99	HEK293	Kidney	Embryonic/Fetal	PAR-CLIP	POSITIVE	DIRECT	DOWN	mild MNase digestion
hsa-miR-106b-5p	FBXL5	3	PAR-CLIP	Functional MTI (Weak)	23592263	ENSG00000118564.10	3	-0.418	99	-0.418	99	HEK293	Kidney	Embryonic/Fetal	PAR-CLIP	POSITIVE	DIRECT	DOWN
hsa-miR-106b-5p	FBXL5	3	PAR-CLIP	Functional MTI (Weak)	23592263	ENSG00000118564.10	3	-0.418	99	-0.418	99	ESC	Embryo	Embryonic/Fetal
hsa-miR-106b-5p	FBXL5	3	PAR-CLIP	Functional MTI (Weak)	23446348	ENSG00000118564.10	3	-0.418	99	-0.418	99	HEK293	Kidney	Embryonic/Fetal	PAR-CLIP	POSITIVE	DIRECT	DOWN	mild MNase digestion
hsa-miR-106b-5p	FBXL5	3	PAR-CLIP	Functional MTI (Weak)	23446348	ENSG00000118564.10	3	-0.418	99	-0.418	99	HEK293	Kidney	Embryonic/Fetal	PAR-CLIP	POSITIVE	DIRECT	DOWN
hsa-miR-106b-5p	FBXL5	3	PAR-CLIP	Functional MTI (Weak)	23446348	ENSG00000118564.10	3	-0.418	99	-0.418	99	ESC	Embryo	Embryonic/Fetal
hsa-miR-106b-5p	FBXL5	3	PAR-CLIP	Functional MTI (Weak)	24398324	ENSG00000118564.10	3	-0.418	99	-0.418	99	HEK293	Kidney	Embryonic/Fetal	PAR-CLIP	POSITIVE	DIRECT	DOWN	mild MNase digestion
hsa-miR-106b-5p	FBXL5	3	PAR-CLIP	Functional MTI (Weak)	24398324	ENSG00000118564.10	3	-0.418	99	-0.418	99	HEK293	Kidney	Embryonic/Fetal	PAR-CLIP	POSITIVE	DIRECT	DOWN
hsa-miR-106b-5p	FBXL5	3	PAR-CLIP	Functional MTI (Weak)	24398324	ENSG00000118564.10	3	-0.418	99	-0.418	99	ESC	Embryo	Embryonic/Fetal
hsa-miR-106b-5p	FBXL5	3	HITS-CLIP	Functional MTI (Weak)	22473208	ENSG00000118564.10	3	-0.418	99	-0.418	99	HEK293	Kidney	Embryonic/Fetal	PAR-CLIP	POSITIVE	DIRECT	DOWN	mild MNase digestion
hsa-miR-106b-5p	FBXL5	3	HITS-CLIP	Functional MTI (Weak)	22473208	ENSG00000118564.10	3	-0.418	99	-0.418	99	HEK293	Kidney	Embryonic/Fetal	PAR-CLIP	POSITIVE	DIRECT	DOWN
hsa-miR-106b-5p	FBXL5	3	HITS-CLIP	Functional MTI (Weak)	22473208	ENSG00000118564.10	3	-0.418	99	-0.418	99	ESC	Embryo	Embryonic/Fetal
hsa-miR-106b-5p	FBXL5	3	PAR-CLIP	Functional MTI (Weak)	22012620	ENSG00000118564.10	3	-0.418	99	-0.418	99	HEK293	Kidney	Embryonic/Fetal	PAR-CLIP	POSITIVE	DIRECT	DOWN	mild MNase digestion
hsa-miR-106b-5p	FBXL5	3	PAR-CLIP	Functional MTI (Weak)	22012620	ENSG00000118564.10	3	-0.418	99	-0.418	99	HEK293	Kidney	Embryonic/Fetal	PAR-CLIP	POSITIVE	DIRECT	DOWN
hsa-miR-106b-5p	FBXL5	3	PAR-CLIP	Functional MTI (Weak)	22012620	ENSG00000118564.10	3	-0.418	99	-0.418	99	ESC	Embryo	Embryonic/Fetal
hsa-miR-106b-5p	FBXL5	3	PAR-CLIP	Functional MTI (Weak)	20371350	ENSG00000118564.10	3	-0.418	99	-0.418	99	HEK293	Kidney	Embryonic/Fetal	PAR-CLIP	POSITIVE	DIRECT	DOWN	mild MNase digestion
hsa-miR-106b-5p	FBXL5	3	PAR-CLIP	Functional MTI (Weak)	20371350	ENSG00000118564.10	3	-0.418	99	-0.418	99	HEK293	Kidney	Embryonic/Fetal	PAR-CLIP	POSITIVE	DIRECT	DOWN
hsa-miR-106b-5p	FBXL5	3	PAR-CLIP	Functional MTI (Weak)	20371350	ENSG00000118564.10	3	-0.418	99	-0.418	99	ESC	Embryo	Embryonic/Fetal
hsa-miR-106b-5p	FBXO21	3	HITS-CLIP	Functional MTI (Weak)	22473208	ENSG00000135108.10	3	-0.187	94	-0.178	95	HEK293	Kidney	Embryonic/Fetal	PAR-CLIP	POSITIVE	DIRECT	DOWN	mild MNase digestion
hsa-miR-106b-5p	FBXO31	3	HITS-CLIP	Functional MTI (Weak)	22473208	ENSG00000103264.11	2	-0.169	93	-0.169	95	BT474	Mammary Gland	Cancer/Malignant	HITS-CLIP	POSITIVE	DIRECT	DOWN
hsa-miR-106b-5p	FBXO31	3	HITS-CLIP	Functional MTI (Weak)	22473208	ENSG00000103264.11	2	-0.169	93	-0.169	95	HEK293	Kidney	Embryonic/Fetal	PAR-CLIP	POSITIVE	DIRECT	DOWN	mild MNase digestion
hsa-miR-106b-5p	FBXO48	3	HITS-CLIP	Functional MTI (Weak)	22473208	ENSG00000204923.3	3	-0.513	99	-0.513	99	HEK293	Kidney	Embryonic/Fetal	PAR-CLIP	POSITIVE	DIRECT	DOWN	mild MNase digestion
hsa-miR-106b-5p	FCHO2	3	PAR-CLIP	Functional MTI (Weak)	21572407	ENSG00000157107.9	2	-0.243	96	-0.243	97	HEK293	Kidney	Embryonic/Fetal	PAR-CLIP	POSITIVE	DIRECT	DOWN	mild MNase digestion
hsa-miR-106b-5p	FCHO2	3	PAR-CLIP	Functional MTI (Weak)	21572407	ENSG00000157107.9	2	-0.243	96	-0.243	97	BT474	Mammary Gland	Cancer/Malignant	HITS-CLIP	POSITIVE	DIRECT	DOWN
hsa-miR-106b-5p	FCHO2	3	HITS-CLIP	Functional MTI (Weak)	22473208	ENSG00000157107.9	2	-0.243	96	-0.243	97	HEK293	Kidney	Embryonic/Fetal	PAR-CLIP	POSITIVE	DIRECT	DOWN	mild MNase digestion
hsa-miR-106b-5p	FCHO2	3	HITS-CLIP	Functional MTI (Weak)	22473208	ENSG00000157107.9	2	-0.243	96	-0.243	97	BT474	Mammary Gland	Cancer/Malignant	HITS-CLIP	POSITIVE	DIRECT	DOWN
hsa-miR-106b-5p	FCHO2	3	HITS-CLIP	Functional MTI (Weak)	22473208	ENSG00000157107.9	2	-0.215	95	-0.215	96	HEK293	Kidney	Embryonic/Fetal	PAR-CLIP	POSITIVE	DIRECT	DOWN	mild MNase digestion
hsa-miR-106b-5p	FCHO2	3	HITS-CLIP	Functional MTI (Weak)	22473208	ENSG00000157107.9	2	-0.215	95	-0.215	96	BT474	Mammary Gland	Cancer/Malignant	HITS-CLIP	POSITIVE	DIRECT	DOWN
hsa-miR-106b-5p	FCHO2	3	PAR-CLIP	Functional MTI (Weak)	21572407	ENSG00000157107.9	2	-0.215	95	-0.215	96	HEK293	Kidney	Embryonic/Fetal	PAR-CLIP	POSITIVE	DIRECT	DOWN	mild MNase digestion
hsa-miR-106b-5p	FCHO2	3	PAR-CLIP	Functional MTI (Weak)	21572407	ENSG00000157107.9	2	-0.215	95	-0.215	96	BT474	Mammary Gland	Cancer/Malignant	HITS-CLIP	POSITIVE	DIRECT	DOWN
hsa-miR-106b-5p	FEM1B	3	PAR-CLIP	Functional MTI (Weak)	21572407	ENSG00000169018.5	2	-0.169	93	-0.071	89	BC3		Cancer/Malignant	PAR-CLIP	POSITIVE	DIRECT	DOWN
hsa-miR-106b-5p	FEM1B	3	PAR-CLIP	Functional MTI (Weak)	21572407	ENSG00000169018.5	2	-0.169	93	-0.071	89	BC3		Cancer/Malignant	HITS-CLIP	POSITIVE	DIRECT	DOWN
hsa-miR-106b-5p	FEM1B	3	PAR-CLIP	Functional MTI (Weak)	21572407	ENSG00000169018.5	2	-0.169	93	-0.071	89	HEK293	Kidney	Embryonic/Fetal	PAR-CLIP	POSITIVE	DIRECT	DOWN
hsa-miR-106b-5p	FEM1B	3	PAR-CLIP	Functional MTI (Weak)	21572407	ENSG00000169018.5	2	-0.169	93	-0.071	89	HELA	Cervix	Cancer/Malignant	HITS-CLIP	POSITIVE	DIRECT	DOWN	Hela cells were treated with control shRNA.
hsa-miR-106b-5p	FEM1B	3	PAR-CLIP	Functional MTI (Weak)	21572407	ENSG00000169018.5	2	-0.169	93	-0.071	89	HEK293	Kidney	Embryonic/Fetal	PAR-CLIP	POSITIVE	DIRECT	DOWN	mild MNase digestion
hsa-miR-106b-5p	FEM1B	3	PAR-CLIP	Functional MTI (Weak)	20371350	ENSG00000169018.5	2	-0.169	93	-0.071	89	BC3		Cancer/Malignant	PAR-CLIP	POSITIVE	DIRECT	DOWN
hsa-miR-106b-5p	FEM1B	3	PAR-CLIP	Functional MTI (Weak)	20371350	ENSG00000169018.5	2	-0.169	93	-0.071	89	BC3		Cancer/Malignant	HITS-CLIP	POSITIVE	DIRECT	DOWN
hsa-miR-106b-5p	FEM1B	3	PAR-CLIP	Functional MTI (Weak)	20371350	ENSG00000169018.5	2	-0.169	93	-0.071	89	HEK293	Kidney	Embryonic/Fetal	PAR-CLIP	POSITIVE	DIRECT	DOWN
hsa-miR-106b-5p	FEM1B	3	PAR-CLIP	Functional MTI (Weak)	20371350	ENSG00000169018.5	2	-0.169	93	-0.071	89	HELA	Cervix	Cancer/Malignant	HITS-CLIP	POSITIVE	DIRECT	DOWN	Hela cells were treated with control shRNA.
hsa-miR-106b-5p	FEM1B	3	PAR-CLIP	Functional MTI (Weak)	20371350	ENSG00000169018.5	2	-0.169	93	-0.071	89	HEK293	Kidney	Embryonic/Fetal	PAR-CLIP	POSITIVE	DIRECT	DOWN	mild MNase digestion
hsa-miR-106b-5p	FEM1C	3	PAR-CLIP	Functional MTI (Weak)	20371350	ENSG00000145780.6	3	-0.347	98	-0.333	99	HEK293	Kidney	Embryonic/Fetal	PAR-CLIP	POSITIVE	DIRECT	DOWN	mild MNase digestion
hsa-miR-106b-5p	FEM1C	3	PAR-CLIP	Functional MTI (Weak)	20371350	ENSG00000145780.6	3	-0.347	98	-0.333	99	ESC	Embryo	Embryonic/Fetal
hsa-miR-106b-5p	FEM1C	3	PAR-CLIP	Functional MTI (Weak)	20371350	ENSG00000145780.6	3	-0.347	98	-0.333	99	BC1		Cancer/Malignant	PAR-CLIP	POSITIVE	DIRECT	DOWN
hsa-miR-106b-5p	FEM1C	3	PAR-CLIP	Functional MTI (Weak)	20371350	ENSG00000145780.6	3	-0.347	98	-0.333	99	EF3DAGO2		Normal/Primary	PAR-CLIP	POSITIVE	DIRECT	DOWN
hsa-miR-106b-5p	FEM1C	3	PAR-CLIP	Functional MTI (Weak)	20371350	ENSG00000145780.6	3	-0.347	98	-0.333	99	HEK293	Kidney	Embryonic/Fetal	PAR-CLIP	POSITIVE	DIRECT	DOWN
hsa-miR-106b-5p	FEM1C	3	PAR-CLIP	Functional MTI (Weak)	22291592	ENSG00000145780.6	3	-0.347	98	-0.333	99	HEK293	Kidney	Embryonic/Fetal	PAR-CLIP	POSITIVE	DIRECT	DOWN	mild MNase digestion
hsa-miR-106b-5p	FEM1C	3	PAR-CLIP	Functional MTI (Weak)	22291592	ENSG00000145780.6	3	-0.347	98	-0.333	99	ESC	Embryo	Embryonic/Fetal
hsa-miR-106b-5p	FEM1C	3	PAR-CLIP	Functional MTI (Weak)	22291592	ENSG00000145780.6	3	-0.347	98	-0.333	99	BC1		Cancer/Malignant	PAR-CLIP	POSITIVE	DIRECT	DOWN
hsa-miR-106b-5p	FEM1C	3	PAR-CLIP	Functional MTI (Weak)	22291592	ENSG00000145780.6	3	-0.347	98	-0.333	99	EF3DAGO2		Normal/Primary	PAR-CLIP	POSITIVE	DIRECT	DOWN
hsa-miR-106b-5p	FEM1C	3	PAR-CLIP	Functional MTI (Weak)	22291592	ENSG00000145780.6	3	-0.347	98	-0.333	99	HEK293	Kidney	Embryonic/Fetal	PAR-CLIP	POSITIVE	DIRECT	DOWN
hsa-miR-106b-5p	FEM1C	3	HITS-CLIP	Functional MTI (Weak)	22473208	ENSG00000145780.6	3	-0.347	98	-0.333	99	HEK293	Kidney	Embryonic/Fetal	PAR-CLIP	POSITIVE	DIRECT	DOWN	mild MNase digestion
hsa-miR-106b-5p	FEM1C	3	HITS-CLIP	Functional MTI (Weak)	22473208	ENSG00000145780.6	3	-0.347	98	-0.333	99	ESC	Embryo	Embryonic/Fetal
hsa-miR-106b-5p	FEM1C	3	HITS-CLIP	Functional MTI (Weak)	22473208	ENSG00000145780.6	3	-0.347	98	-0.333	99	BC1		Cancer/Malignant	PAR-CLIP	POSITIVE	DIRECT	DOWN
hsa-miR-106b-5p	FEM1C	3	HITS-CLIP	Functional MTI (Weak)	22473208	ENSG00000145780.6	3	-0.347	98	-0.333	99	EF3DAGO2		Normal/Primary	PAR-CLIP	POSITIVE	DIRECT	DOWN
hsa-miR-106b-5p	FEM1C	3	HITS-CLIP	Functional MTI (Weak)	22473208	ENSG00000145780.6	3	-0.347	98	-0.333	99	HEK293	Kidney	Embryonic/Fetal	PAR-CLIP	POSITIVE	DIRECT	DOWN
hsa-miR-106b-5p	FEM1C	3	PAR-CLIP	Functional MTI (Weak)	23446348	ENSG00000145780.6	3	-0.347	98	-0.333	99	HEK293	Kidney	Embryonic/Fetal	PAR-CLIP	POSITIVE	DIRECT	DOWN	mild MNase digestion
hsa-miR-106b-5p	FEM1C	3	PAR-CLIP	Functional MTI (Weak)	23446348	ENSG00000145780.6	3	-0.347	98	-0.333	99	ESC	Embryo	Embryonic/Fetal
hsa-miR-106b-5p	FEM1C	3	PAR-CLIP	Functional MTI (Weak)	23446348	ENSG00000145780.6	3	-0.347	98	-0.333	99	BC1		Cancer/Malignant	PAR-CLIP	POSITIVE	DIRECT	DOWN
hsa-miR-106b-5p	FEM1C	3	PAR-CLIP	Functional MTI (Weak)	23446348	ENSG00000145780.6	3	-0.347	98	-0.333	99	EF3DAGO2		Normal/Primary	PAR-CLIP	POSITIVE	DIRECT	DOWN
hsa-miR-106b-5p	FEM1C	3	PAR-CLIP	Functional MTI (Weak)	23446348	ENSG00000145780.6	3	-0.347	98	-0.333	99	HEK293	Kidney	Embryonic/Fetal	PAR-CLIP	POSITIVE	DIRECT	DOWN
hsa-miR-106b-5p	FEM1C	3	PAR-CLIP	Functional MTI (Weak)	22012620	ENSG00000145780.6	3	-0.347	98	-0.333	99	HEK293	Kidney	Embryonic/Fetal	PAR-CLIP	POSITIVE	DIRECT	DOWN	mild MNase digestion
hsa-miR-106b-5p	FEM1C	3	PAR-CLIP	Functional MTI (Weak)	22012620	ENSG00000145780.6	3	-0.347	98	-0.333	99	ESC	Embryo	Embryonic/Fetal
hsa-miR-106b-5p	FEM1C	3	PAR-CLIP	Functional MTI (Weak)	22012620	ENSG00000145780.6	3	-0.347	98	-0.333	99	BC1		Cancer/Malignant	PAR-CLIP	POSITIVE	DIRECT	DOWN
hsa-miR-106b-5p	FEM1C	3	PAR-CLIP	Functional MTI (Weak)	22012620	ENSG00000145780.6	3	-0.347	98	-0.333	99	EF3DAGO2		Normal/Primary	PAR-CLIP	POSITIVE	DIRECT	DOWN
hsa-miR-106b-5p	FEM1C	3	PAR-CLIP	Functional MTI (Weak)	22012620	ENSG00000145780.6	3	-0.347	98	-0.333	99	HEK293	Kidney	Embryonic/Fetal	PAR-CLIP	POSITIVE	DIRECT	DOWN
hsa-miR-106b-5p	FICD	3	PAR-CLIP	Functional MTI (Weak)	21572407	ENSG00000198855.2	3	-0.377	99	-0.338	99	BT474	Mammary Gland	Cancer/Malignant	HITS-CLIP	POSITIVE	DIRECT	DOWN
hsa-miR-106b-5p	FICD	3	PAR-CLIP	Functional MTI (Weak)	21572407	ENSG00000198855.2	3	-0.377	99	-0.338	99	HEK293	Kidney	Embryonic/Fetal	PAR-CLIP	POSITIVE	DIRECT	DOWN	mild MNase digestion
hsa-miR-106b-5p	FJX1	3	PAR-CLIP	Functional MTI (Weak)	20371350	ENSG00000179431.5	3	-0.532	99	-0.532	99	293S	Kidney		HITS-CLIP	POSITIVE	DIRECT	DOWN	no treatment (control)
hsa-miR-106b-5p	FJX1	3	PAR-CLIP	Functional MTI (Weak)	20371350	ENSG00000179431.5	3	-0.532	99	-0.532	99	HEK293	Kidney	Embryonic/Fetal	PAR-CLIP	POSITIVE	DIRECT	DOWN	mild MNase digestion
hsa-miR-106b-5p	FJX1	3	PAR-CLIP	Functional MTI (Weak)	21572407	ENSG00000179431.5	3	-0.532	99	-0.532	99	293S	Kidney		HITS-CLIP	POSITIVE	DIRECT	DOWN	no treatment (control)
hsa-miR-106b-5p	FJX1	3	PAR-CLIP	Functional MTI (Weak)	21572407	ENSG00000179431.5	3	-0.532	99	-0.532	99	HEK293	Kidney	Embryonic/Fetal	PAR-CLIP	POSITIVE	DIRECT	DOWN	mild MNase digestion
hsa-miR-106b-5p	FMNL3	3	HITS-CLIP	Functional MTI (Weak)	22473208	ENSG00000161791.9	2	-0.104	88	-0.104	91	EF3DAGO2		Normal/Primary	PAR-CLIP	POSITIVE	DIRECT	DOWN
hsa-miR-106b-5p	FOXJ2	3	PAR-CLIP	Functional MTI (Weak)	21572407	ENSG00000065970.4	3	-0.242	96	-0.242	97	BC1		Cancer/Malignant	PAR-CLIP	POSITIVE	DIRECT	DOWN
hsa-miR-106b-5p	FOXJ2	3	PAR-CLIP	Functional MTI (Weak)	21572407	ENSG00000065970.4	3	-0.242	96	-0.242	97	BC3		Cancer/Malignant	PAR-CLIP	POSITIVE	DIRECT	DOWN
hsa-miR-106b-5p	FOXJ2	3	PAR-CLIP	Functional MTI (Weak)	21572407	ENSG00000065970.4	3	-0.242	96	-0.242	97	ESC	Embryo	Embryonic/Fetal
hsa-miR-106b-5p	FOXJ3	3	PAR-CLIP	Functional MTI (Weak)	21572407	ENSG00000198815.4	3	-0.282	97	-0.275	98	293S	Kidney		HITS-CLIP	POSITIVE	DIRECT	DOWN	treatment: arsenite
hsa-miR-106b-5p	FOXJ3	3	PAR-CLIP	Functional MTI (Weak)	21572407	ENSG00000198815.4	3	-0.282	97	-0.275	98	293S	Kidney		HITS-CLIP	POSITIVE	DIRECT	DOWN	treatment: emetine
hsa-miR-106b-5p	FOXJ3	3	PAR-CLIP	Functional MTI (Weak)	21572407	ENSG00000198815.4	3	-0.282	97	-0.275	98	BT474	Mammary Gland	Cancer/Malignant	HITS-CLIP	POSITIVE	DIRECT	DOWN
hsa-miR-106b-5p	FOXJ3	3	PAR-CLIP	Functional MTI (Weak)	21572407	ENSG00000198815.4	3	-0.282	97	-0.275	98	HEK293	Kidney	Embryonic/Fetal	PAR-CLIP	POSITIVE	DIRECT	DOWN	mild MNase digestion
hsa-miR-106b-5p	FOXJ3	3	HITS-CLIP	Functional MTI (Weak)	22473208	ENSG00000198815.4	3	-0.282	97	-0.275	98	293S	Kidney		HITS-CLIP	POSITIVE	DIRECT	DOWN	treatment: arsenite
hsa-miR-106b-5p	FOXJ3	3	HITS-CLIP	Functional MTI (Weak)	22473208	ENSG00000198815.4	3	-0.282	97	-0.275	98	293S	Kidney		HITS-CLIP	POSITIVE	DIRECT	DOWN	treatment: emetine
hsa-miR-106b-5p	FOXJ3	3	HITS-CLIP	Functional MTI (Weak)	22473208	ENSG00000198815.4	3	-0.282	97	-0.275	98	BT474	Mammary Gland	Cancer/Malignant	HITS-CLIP	POSITIVE	DIRECT	DOWN
hsa-miR-106b-5p	FOXJ3	3	HITS-CLIP	Functional MTI (Weak)	22473208	ENSG00000198815.4	3	-0.282	97	-0.275	98	HEK293	Kidney	Embryonic/Fetal	PAR-CLIP	POSITIVE	DIRECT	DOWN	mild MNase digestion
hsa-miR-106b-5p	FOXK2	3	HITS-CLIP	Functional MTI (Weak)	22473208	ENSG00000141568.15	3	-0.064	84	-0.001	54	HEK293	Kidney	Embryonic/Fetal	PAR-CLIP	POSITIVE	DIRECT	DOWN	mild MNase digestion
hsa-miR-106b-5p	FOXK2	3	HITS-CLIP	Functional MTI (Weak)	22473208	ENSG00000141568.15	3	-0.064	84	-0.001	54	BT474	Mammary Gland	Cancer/Malignant	HITS-CLIP	POSITIVE	DIRECT	DOWN
hsa-miR-106b-5p	FOXK2	3	PAR-CLIP	Functional MTI (Weak)	23446348	ENSG00000141568.15	3	-0.064	84	-0.001	54	HEK293	Kidney	Embryonic/Fetal	PAR-CLIP	POSITIVE	DIRECT	DOWN	mild MNase digestion
hsa-miR-106b-5p	FOXK2	3	PAR-CLIP	Functional MTI (Weak)	23446348	ENSG00000141568.15	3	-0.064	84	-0.001	54	BT474	Mammary Gland	Cancer/Malignant	HITS-CLIP	POSITIVE	DIRECT	DOWN
hsa-miR-106b-5p	FOXK2	3	PAR-CLIP	Functional MTI (Weak)	21572407	ENSG00000141568.15	3	-0.064	84	-0.001	54	HEK293	Kidney	Embryonic/Fetal	PAR-CLIP	POSITIVE	DIRECT	DOWN	mild MNase digestion
hsa-miR-106b-5p	FOXK2	3	PAR-CLIP	Functional MTI (Weak)	21572407	ENSG00000141568.15	3	-0.064	84	-0.001	54	BT474	Mammary Gland	Cancer/Malignant	HITS-CLIP	POSITIVE	DIRECT	DOWN
hsa-miR-106b-5p	FRMD6	3	HITS-CLIP	Functional MTI (Weak)	22473208	ENSG00000139926.11	3	-0.354	99	-0.354	99	HEK293	Kidney	Embryonic/Fetal	PAR-CLIP	POSITIVE	DIRECT	DOWN	mild MNase digestion
hsa-miR-106b-5p	FRMD6	3	HITS-CLIP	Functional MTI (Weak)	22473208	ENSG00000139926.11	3	-0.354	99	-0.354	99	ESC	Embryo	Embryonic/Fetal
hsa-miR-106b-5p	FRS2	3	PAR-CLIP	Functional MTI (Weak)	21572407	ENSG00000166225.4	3	-0.093	87	-0.076	89	BT474	Mammary Gland	Cancer/Malignant	HITS-CLIP	POSITIVE	DIRECT	DOWN
hsa-miR-106b-5p	FRS2	3	PAR-CLIP	Functional MTI (Weak)	21572407	ENSG00000166225.4	3	-0.093	87	-0.076	89	EF3DAGO2		Normal/Primary	PAR-CLIP	POSITIVE	DIRECT	DOWN
hsa-miR-106b-5p	FRS2	3	PAR-CLIP	Functional MTI (Weak)	21572407	ENSG00000166225.4	3	-0.093	87	-0.076	89	HEK293	Kidney	Embryonic/Fetal	PAR-CLIP	POSITIVE	DIRECT	DOWN	mild MNase digestion
hsa-miR-106b-5p	FRS2	3	PAR-CLIP	Functional MTI (Weak)	21572407	ENSG00000166225.4	3	-0.135	91	-0.097	91	BT474	Mammary Gland	Cancer/Malignant	HITS-CLIP	POSITIVE	DIRECT	DOWN
hsa-miR-106b-5p	FRS2	3	PAR-CLIP	Functional MTI (Weak)	21572407	ENSG00000166225.4	3	-0.135	91	-0.097	91	EF3DAGO2		Normal/Primary	PAR-CLIP	POSITIVE	DIRECT	DOWN
hsa-miR-106b-5p	FRS2	3	PAR-CLIP	Functional MTI (Weak)	21572407	ENSG00000166225.4	3	-0.135	91	-0.097	91	HEK293	Kidney	Embryonic/Fetal	PAR-CLIP	POSITIVE	DIRECT	DOWN	mild MNase digestion
hsa-miR-106b-5p	FYCO1	3	HITS-CLIP	Functional MTI (Weak)	22473208	ENSG00000163820.10	3	-0.168	93	-0.16	94	HEK293	Kidney	Embryonic/Fetal	PAR-CLIP	POSITIVE	DIRECT	DOWN	mild MNase digestion
hsa-miR-106b-5p	FYCO1	3	HITS-CLIP	Functional MTI (Weak)	22473208	ENSG00000163820.10	3	-0.168	93	-0.16	94	BC1		Cancer/Malignant	PAR-CLIP	POSITIVE	DIRECT	DOWN
hsa-miR-106b-5p	FYCO1	3	HITS-CLIP	Functional MTI (Weak)	22473208	ENSG00000163820.10	3	-0.168	93	-0.16	94	BT474	Mammary Gland	Cancer/Malignant	HITS-CLIP	POSITIVE	DIRECT	DOWN
hsa-miR-106b-5p	FYCO1	3	HITS-CLIP	Functional MTI (Weak)	22473208	ENSG00000163820.10	3	-0.168	93	-0.16	94	293S	Kidney		HITS-CLIP	POSITIVE	DIRECT	DOWN	no treatment (control)
hsa-miR-106b-5p	FYCO1	3	HITS-CLIP	Functional MTI (Weak)	22473208	ENSG00000163820.10	3	-0.168	93	-0.16	94	293S	Kidney		HITS-CLIP	POSITIVE	DIRECT	DOWN	treatment: arsenite
hsa-miR-106b-5p	FYCO1	3	HITS-CLIP	Functional MTI (Weak)	22473208	ENSG00000163820.10	3	-0.168	93	-0.16	94	293S	Kidney		HITS-CLIP	POSITIVE	DIRECT	DOWN	treatment: emetine
hsa-miR-106b-5p	FYCO1	3	HITS-CLIP	Functional MTI (Weak)	22473208	ENSG00000163820.10	2	-0.229	96	-0.217	96	HEK293	Kidney	Embryonic/Fetal	PAR-CLIP	POSITIVE	DIRECT	DOWN	mild MNase digestion
hsa-miR-106b-5p	FYCO1	3	HITS-CLIP	Functional MTI (Weak)	22473208	ENSG00000163820.10	2	-0.229	96	-0.217	96	BC1		Cancer/Malignant	PAR-CLIP	POSITIVE	DIRECT	DOWN
hsa-miR-106b-5p	FYCO1	3	HITS-CLIP	Functional MTI (Weak)	22473208	ENSG00000163820.10	2	-0.229	96	-0.217	96	BT474	Mammary Gland	Cancer/Malignant	HITS-CLIP	POSITIVE	DIRECT	DOWN
hsa-miR-106b-5p	FYCO1	3	HITS-CLIP	Functional MTI (Weak)	22473208	ENSG00000163820.10	2	-0.229	96	-0.217	96	293S	Kidney		HITS-CLIP	POSITIVE	DIRECT	DOWN	no treatment (control)
hsa-miR-106b-5p	FYCO1	3	HITS-CLIP	Functional MTI (Weak)	22473208	ENSG00000163820.10	2	-0.229	96	-0.217	96	293S	Kidney		HITS-CLIP	POSITIVE	DIRECT	DOWN	treatment: arsenite
hsa-miR-106b-5p	FYCO1	3	HITS-CLIP	Functional MTI (Weak)	22473208	ENSG00000163820.10	2	-0.229	96	-0.217	96	293S	Kidney		HITS-CLIP	POSITIVE	DIRECT	DOWN	treatment: emetine
hsa-miR-106b-5p	GAB1	3	HITS-CLIP	Functional MTI (Weak)	22473208	ENSG00000109458.4	2	-0.33	98	-0.33	99	HEK293	Kidney	Embryonic/Fetal	PAR-CLIP	POSITIVE	DIRECT	DOWN	mild MNase digestion
hsa-miR-106b-5p	GAB1	3	HITS-CLIP	Functional MTI (Weak)	22473208	ENSG00000109458.4	2	-0.33	98	-0.33	99	BC1		Cancer/Malignant	PAR-CLIP	POSITIVE	DIRECT	DOWN
hsa-miR-106b-5p	GAB1	3	HITS-CLIP	Functional MTI (Weak)	22473208	ENSG00000109458.4	2	-0.33	98	-0.33	99	BC3		Cancer/Malignant	PAR-CLIP	POSITIVE	DIRECT	DOWN
hsa-miR-106b-5p	GDF11	3	PAR-CLIP	Functional MTI (Weak)	21572407	ENSG00000135414.5	3	-0.216	95	-0.197	96	ESC	Embryo	Embryonic/Fetal
hsa-miR-106b-5p	GDF11	3	PAR-CLIP	Functional MTI (Weak)	21572407	ENSG00000135414.5	3	-0.216	95	-0.197	96	HEK293	Kidney	Embryonic/Fetal	PAR-CLIP	POSITIVE	DIRECT	DOWN	mild MNase digestion
hsa-miR-106b-5p	GDF11	3	PAR-CLIP	Functional MTI (Weak)	21572407	ENSG00000135414.5	3	-0.216	95	-0.197	96	HEK293	Kidney	Embryonic/Fetal	PAR-CLIP	POSITIVE	DIRECT	DOWN
hsa-miR-106b-5p	GDF11	3	PAR-CLIP	Functional MTI (Weak)	21572407	ENSG00000135414.5	3	-0.216	95	-0.197	96	293S	Kidney		HITS-CLIP	POSITIVE	DIRECT	DOWN	treatment: arsenite
hsa-miR-106b-5p	GID4	3	HITS-CLIP	Functional MTI (Weak)	22473208	ENSG00000141034.5	2	-0.255	97	-0.035	84	HEK293	Kidney	Embryonic/Fetal	PAR-CLIP	POSITIVE	DIRECT	DOWN	mild MNase digestion
hsa-miR-106b-5p	GID4	3	PAR-CLIP	Functional MTI (Weak)	23592263	ENSG00000141034.5	2	-0.255	97	-0.035	84	HEK293	Kidney	Embryonic/Fetal	PAR-CLIP	POSITIVE	DIRECT	DOWN	mild MNase digestion
hsa-miR-106b-5p	GID4	3	PAR-CLIP	Functional MTI (Weak)	20371350	ENSG00000141034.5	2	-0.255	97	-0.035	84	HEK293	Kidney	Embryonic/Fetal	PAR-CLIP	POSITIVE	DIRECT	DOWN	mild MNase digestion
hsa-miR-106b-5p	GIGYF1	3	PAR-CLIP	Functional MTI (Weak)	24398324	ENSG00000146830.9	3	-0.084	86	-0.084	90	BETA Cells	Pancreas	Normal/Primary	HITS-CLIP	POSITIVE	DIRECT	DOWN
hsa-miR-106b-5p	GIGYF1	3	PAR-CLIP	Functional MTI (Weak)	24398324	ENSG00000146830.9	3	-0.084	86	-0.084	90	EF3DAGO2		Normal/Primary	PAR-CLIP	POSITIVE	DIRECT	DOWN
hsa-miR-106b-5p	GIGYF1	3	PAR-CLIP	Functional MTI (Weak)	24398324	ENSG00000146830.9	3	-0.084	86	-0.084	90	BC3		Cancer/Malignant	PAR-CLIP	POSITIVE	DIRECT	DOWN
hsa-miR-106b-5p	GIGYF1	3	PAR-CLIP	Functional MTI (Weak)	24398324	ENSG00000146830.9	3	-0.084	86	-0.084	90	BT474	Mammary Gland	Cancer/Malignant	HITS-CLIP	POSITIVE	DIRECT	DOWN
hsa-miR-106b-5p	GIGYF1	3	PAR-CLIP	Functional MTI (Weak)	24398324	ENSG00000146830.9	3	-0.084	86	-0.084	90	BC1		Cancer/Malignant	PAR-CLIP	POSITIVE	DIRECT	DOWN
hsa-miR-106b-5p	GIGYF1	3	PAR-CLIP	Functional MTI (Weak)	24398324	ENSG00000146830.9	3	-0.084	86	-0.084	90	HEK293	Kidney	Embryonic/Fetal	PAR-CLIP	POSITIVE	DIRECT	DOWN
hsa-miR-106b-5p	GIGYF1	3	PAR-CLIP	Functional MTI (Weak)	24398324	ENSG00000146830.9	3	-0.084	86	-0.084	90	BCBL1	Bone Marrow	Cancer/Malignant	HITS-CLIP	POSITIVE	DIRECT	DOWN
hsa-miR-106b-5p	GIGYF1	3	PAR-CLIP	Functional MTI (Weak)	24398324	ENSG00000146830.9	3	-0.084	86	-0.084	90	ESC	Embryo	Embryonic/Fetal
hsa-miR-106b-5p	GIGYF1	3	PAR-CLIP	Functional MTI (Weak)	24398324	ENSG00000146830.9	3	-0.084	86	-0.084	90	HEK293	Kidney	Embryonic/Fetal	PAR-CLIP	POSITIVE	DIRECT	DOWN	mild MNase digestion
hsa-miR-106b-5p	GIGYF1	3	PAR-CLIP//HITS-CLIP	Functional MTI (Weak)	21572407	ENSG00000146830.9	3	-0.084	86	-0.084	90	BETA Cells	Pancreas	Normal/Primary	HITS-CLIP	POSITIVE	DIRECT	DOWN
hsa-miR-106b-5p	GIGYF1	3	PAR-CLIP//HITS-CLIP	Functional MTI (Weak)	21572407	ENSG00000146830.9	3	-0.084	86	-0.084	90	EF3DAGO2		Normal/Primary	PAR-CLIP	POSITIVE	DIRECT	DOWN
hsa-miR-106b-5p	GIGYF1	3	PAR-CLIP//HITS-CLIP	Functional MTI (Weak)	21572407	ENSG00000146830.9	3	-0.084	86	-0.084	90	BC3		Cancer/Malignant	PAR-CLIP	POSITIVE	DIRECT	DOWN
hsa-miR-106b-5p	GIGYF1	3	PAR-CLIP//HITS-CLIP	Functional MTI (Weak)	21572407	ENSG00000146830.9	3	-0.084	86	-0.084	90	BT474	Mammary Gland	Cancer/Malignant	HITS-CLIP	POSITIVE	DIRECT	DOWN
hsa-miR-106b-5p	GIGYF1	3	PAR-CLIP//HITS-CLIP	Functional MTI (Weak)	21572407	ENSG00000146830.9	3	-0.084	86	-0.084	90	BC1		Cancer/Malignant	PAR-CLIP	POSITIVE	DIRECT	DOWN
hsa-miR-106b-5p	GIGYF1	3	PAR-CLIP//HITS-CLIP	Functional MTI (Weak)	21572407	ENSG00000146830.9	3	-0.084	86	-0.084	90	HEK293	Kidney	Embryonic/Fetal	PAR-CLIP	POSITIVE	DIRECT	DOWN
hsa-miR-106b-5p	GIGYF1	3	PAR-CLIP//HITS-CLIP	Functional MTI (Weak)	21572407	ENSG00000146830.9	3	-0.084	86	-0.084	90	BCBL1	Bone Marrow	Cancer/Malignant	HITS-CLIP	POSITIVE	DIRECT	DOWN
hsa-miR-106b-5p	GIGYF1	3	PAR-CLIP//HITS-CLIP	Functional MTI (Weak)	21572407	ENSG00000146830.9	3	-0.084	86	-0.084	90	ESC	Embryo	Embryonic/Fetal
hsa-miR-106b-5p	GIGYF1	3	PAR-CLIP//HITS-CLIP	Functional MTI (Weak)	21572407	ENSG00000146830.9	3	-0.084	86	-0.084	90	HEK293	Kidney	Embryonic/Fetal	PAR-CLIP	POSITIVE	DIRECT	DOWN	mild MNase digestion
hsa-miR-106b-5p	GIGYF1	3	PAR-CLIP	Functional MTI (Weak)	26701625	ENSG00000146830.9	3	-0.084	86	-0.084	90	BETA Cells	Pancreas	Normal/Primary	HITS-CLIP	POSITIVE	DIRECT	DOWN
hsa-miR-106b-5p	GIGYF1	3	PAR-CLIP	Functional MTI (Weak)	26701625	ENSG00000146830.9	3	-0.084	86	-0.084	90	EF3DAGO2		Normal/Primary	PAR-CLIP	POSITIVE	DIRECT	DOWN
hsa-miR-106b-5p	GIGYF1	3	PAR-CLIP	Functional MTI (Weak)	26701625	ENSG00000146830.9	3	-0.084	86	-0.084	90	BC3		Cancer/Malignant	PAR-CLIP	POSITIVE	DIRECT	DOWN
hsa-miR-106b-5p	GIGYF1	3	PAR-CLIP	Functional MTI (Weak)	26701625	ENSG00000146830.9	3	-0.084	86	-0.084	90	BT474	Mammary Gland	Cancer/Malignant	HITS-CLIP	POSITIVE	DIRECT	DOWN
hsa-miR-106b-5p	GIGYF1	3	PAR-CLIP	Functional MTI (Weak)	26701625	ENSG00000146830.9	3	-0.084	86	-0.084	90	BC1		Cancer/Malignant	PAR-CLIP	POSITIVE	DIRECT	DOWN
hsa-miR-106b-5p	GIGYF1	3	PAR-CLIP	Functional MTI (Weak)	26701625	ENSG00000146830.9	3	-0.084	86	-0.084	90	HEK293	Kidney	Embryonic/Fetal	PAR-CLIP	POSITIVE	DIRECT	DOWN
hsa-miR-106b-5p	GIGYF1	3	PAR-CLIP	Functional MTI (Weak)	26701625	ENSG00000146830.9	3	-0.084	86	-0.084	90	BCBL1	Bone Marrow	Cancer/Malignant	HITS-CLIP	POSITIVE	DIRECT	DOWN
hsa-miR-106b-5p	GIGYF1	3	PAR-CLIP	Functional MTI (Weak)	26701625	ENSG00000146830.9	3	-0.084	86	-0.084	90	ESC	Embryo	Embryonic/Fetal
hsa-miR-106b-5p	GIGYF1	3	PAR-CLIP	Functional MTI (Weak)	26701625	ENSG00000146830.9	3	-0.084	86	-0.084	90	HEK293	Kidney	Embryonic/Fetal	PAR-CLIP	POSITIVE	DIRECT	DOWN	mild MNase digestion
hsa-miR-106b-5p	GIGYF1	3	HITS-CLIP	Functional MTI (Weak)	22473208	ENSG00000146830.9	3	-0.084	86	-0.084	90	BETA Cells	Pancreas	Normal/Primary	HITS-CLIP	POSITIVE	DIRECT	DOWN
hsa-miR-106b-5p	GIGYF1	3	HITS-CLIP	Functional MTI (Weak)	22473208	ENSG00000146830.9	3	-0.084	86	-0.084	90	EF3DAGO2		Normal/Primary	PAR-CLIP	POSITIVE	DIRECT	DOWN
hsa-miR-106b-5p	GIGYF1	3	HITS-CLIP	Functional MTI (Weak)	22473208	ENSG00000146830.9	3	-0.084	86	-0.084	90	BC3		Cancer/Malignant	PAR-CLIP	POSITIVE	DIRECT	DOWN
hsa-miR-106b-5p	GIGYF1	3	HITS-CLIP	Functional MTI (Weak)	22473208	ENSG00000146830.9	3	-0.084	86	-0.084	90	BT474	Mammary Gland	Cancer/Malignant	HITS-CLIP	POSITIVE	DIRECT	DOWN
hsa-miR-106b-5p	GIGYF1	3	HITS-CLIP	Functional MTI (Weak)	22473208	ENSG00000146830.9	3	-0.084	86	-0.084	90	BC1		Cancer/Malignant	PAR-CLIP	POSITIVE	DIRECT	DOWN
hsa-miR-106b-5p	GIGYF1	3	HITS-CLIP	Functional MTI (Weak)	22473208	ENSG00000146830.9	3	-0.084	86	-0.084	90	HEK293	Kidney	Embryonic/Fetal	PAR-CLIP	POSITIVE	DIRECT	DOWN
hsa-miR-106b-5p	GIGYF1	3	HITS-CLIP	Functional MTI (Weak)	22473208	ENSG00000146830.9	3	-0.084	86	-0.084	90	BCBL1	Bone Marrow	Cancer/Malignant	HITS-CLIP	POSITIVE	DIRECT	DOWN
hsa-miR-106b-5p	GIGYF1	3	HITS-CLIP	Functional MTI (Weak)	22473208	ENSG00000146830.9	3	-0.084	86	-0.084	90	ESC	Embryo	Embryonic/Fetal
hsa-miR-106b-5p	GIGYF1	3	HITS-CLIP	Functional MTI (Weak)	22473208	ENSG00000146830.9	3	-0.084	86	-0.084	90	HEK293	Kidney	Embryonic/Fetal	PAR-CLIP	POSITIVE	DIRECT	DOWN	mild MNase digestion
hsa-miR-106b-5p	GIGYF1	3	PAR-CLIP	Functional MTI (Weak)	20371350	ENSG00000146830.9	3	-0.084	86	-0.084	90	BETA Cells	Pancreas	Normal/Primary	HITS-CLIP	POSITIVE	DIRECT	DOWN
hsa-miR-106b-5p	GIGYF1	3	PAR-CLIP	Functional MTI (Weak)	20371350	ENSG00000146830.9	3	-0.084	86	-0.084	90	EF3DAGO2		Normal/Primary	PAR-CLIP	POSITIVE	DIRECT	DOWN
hsa-miR-106b-5p	GIGYF1	3	PAR-CLIP	Functional MTI (Weak)	20371350	ENSG00000146830.9	3	-0.084	86	-0.084	90	BC3		Cancer/Malignant	PAR-CLIP	POSITIVE	DIRECT	DOWN
hsa-miR-106b-5p	GIGYF1	3	PAR-CLIP	Functional MTI (Weak)	20371350	ENSG00000146830.9	3	-0.084	86	-0.084	90	BT474	Mammary Gland	Cancer/Malignant	HITS-CLIP	POSITIVE	DIRECT	DOWN
hsa-miR-106b-5p	GIGYF1	3	PAR-CLIP	Functional MTI (Weak)	20371350	ENSG00000146830.9	3	-0.084	86	-0.084	90	BC1		Cancer/Malignant	PAR-CLIP	POSITIVE	DIRECT	DOWN
hsa-miR-106b-5p	GIGYF1	3	PAR-CLIP	Functional MTI (Weak)	20371350	ENSG00000146830.9	3	-0.084	86	-0.084	90	HEK293	Kidney	Embryonic/Fetal	PAR-CLIP	POSITIVE	DIRECT	DOWN
hsa-miR-106b-5p	GIGYF1	3	PAR-CLIP	Functional MTI (Weak)	20371350	ENSG00000146830.9	3	-0.084	86	-0.084	90	BCBL1	Bone Marrow	Cancer/Malignant	HITS-CLIP	POSITIVE	DIRECT	DOWN
hsa-miR-106b-5p	GIGYF1	3	PAR-CLIP	Functional MTI (Weak)	20371350	ENSG00000146830.9	3	-0.084	86	-0.084	90	ESC	Embryo	Embryonic/Fetal
hsa-miR-106b-5p	GIGYF1	3	PAR-CLIP	Functional MTI (Weak)	20371350	ENSG00000146830.9	3	-0.084	86	-0.084	90	HEK293	Kidney	Embryonic/Fetal	PAR-CLIP	POSITIVE	DIRECT	DOWN	mild MNase digestion
hsa-miR-106b-5p	GIGYF1	3	PAR-CLIP	Functional MTI (Weak)	23446348	ENSG00000146830.9	3	-0.084	86	-0.084	90	BETA Cells	Pancreas	Normal/Primary	HITS-CLIP	POSITIVE	DIRECT	DOWN
hsa-miR-106b-5p	GIGYF1	3	PAR-CLIP	Functional MTI (Weak)	23446348	ENSG00000146830.9	3	-0.084	86	-0.084	90	EF3DAGO2		Normal/Primary	PAR-CLIP	POSITIVE	DIRECT	DOWN
hsa-miR-106b-5p	GIGYF1	3	PAR-CLIP	Functional MTI (Weak)	23446348	ENSG00000146830.9	3	-0.084	86	-0.084	90	BC3		Cancer/Malignant	PAR-CLIP	POSITIVE	DIRECT	DOWN
hsa-miR-106b-5p	GIGYF1	3	PAR-CLIP	Functional MTI (Weak)	23446348	ENSG00000146830.9	3	-0.084	86	-0.084	90	BT474	Mammary Gland	Cancer/Malignant	HITS-CLIP	POSITIVE	DIRECT	DOWN
hsa-miR-106b-5p	GIGYF1	3	PAR-CLIP	Functional MTI (Weak)	23446348	ENSG00000146830.9	3	-0.084	86	-0.084	90	BC1		Cancer/Malignant	PAR-CLIP	POSITIVE	DIRECT	DOWN
hsa-miR-106b-5p	GIGYF1	3	PAR-CLIP	Functional MTI (Weak)	23446348	ENSG00000146830.9	3	-0.084	86	-0.084	90	HEK293	Kidney	Embryonic/Fetal	PAR-CLIP	POSITIVE	DIRECT	DOWN
hsa-miR-106b-5p	GIGYF1	3	PAR-CLIP	Functional MTI (Weak)	23446348	ENSG00000146830.9	3	-0.084	86	-0.084	90	BCBL1	Bone Marrow	Cancer/Malignant	HITS-CLIP	POSITIVE	DIRECT	DOWN
hsa-miR-106b-5p	GIGYF1	3	PAR-CLIP	Functional MTI (Weak)	23446348	ENSG00000146830.9	3	-0.084	86	-0.084	90	ESC	Embryo	Embryonic/Fetal
hsa-miR-106b-5p	GIGYF1	3	PAR-CLIP	Functional MTI (Weak)	23446348	ENSG00000146830.9	3	-0.084	86	-0.084	90	HEK293	Kidney	Embryonic/Fetal	PAR-CLIP	POSITIVE	DIRECT	DOWN	mild MNase digestion
hsa-miR-106b-5p	GNS	3	PAR-CLIP	Functional MTI (Weak)	21572407	ENSG00000135677.6	2	-0.255	97	-0.214	96	HEK293	Kidney	Embryonic/Fetal	PAR-CLIP	POSITIVE	DIRECT	DOWN	mild MNase digestion
hsa-miR-106b-5p	GNS	3	PAR-CLIP	Functional MTI (Weak)	21572407	ENSG00000135677.6	2	-0.255	97	-0.214	96	BCBL1	Bone Marrow	Cancer/Malignant	HITS-CLIP	POSITIVE	DIRECT	DOWN
hsa-miR-106b-5p	GNS	3	PAR-CLIP	Functional MTI (Weak)	21572407	ENSG00000135677.6	2	-0.255	97	-0.214	96	HEK293	Kidney	Embryonic/Fetal	PAR-CLIP	POSITIVE	DIRECT	DOWN
hsa-miR-106b-5p	GNS	3	PAR-CLIP	Functional MTI (Weak)	21572407	ENSG00000135677.6	2	-0.255	97	-0.214	96	293S	Kidney		HITS-CLIP	POSITIVE	DIRECT	DOWN	treatment: arsenite
hsa-miR-106b-5p	GNS	3	PAR-CLIP	Functional MTI (Weak)	21572407	ENSG00000135677.6	2	-0.255	97	-0.214	96	BT474	Mammary Gland	Cancer/Malignant	HITS-CLIP	POSITIVE	DIRECT	DOWN
hsa-miR-106b-5p	GNS	3	PAR-CLIP	Functional MTI (Weak)	20371350	ENSG00000135677.6	2	-0.136	91	-0.133	93	HEK293	Kidney	Embryonic/Fetal	PAR-CLIP	POSITIVE	DIRECT	DOWN	mild MNase digestion
hsa-miR-106b-5p	GNS	3	PAR-CLIP	Functional MTI (Weak)	20371350	ENSG00000135677.6	2	-0.136	91	-0.133	93	BCBL1	Bone Marrow	Cancer/Malignant	HITS-CLIP	POSITIVE	DIRECT	DOWN
hsa-miR-106b-5p	GNS	3	PAR-CLIP	Functional MTI (Weak)	20371350	ENSG00000135677.6	2	-0.136	91	-0.133	93	HEK293	Kidney	Embryonic/Fetal	PAR-CLIP	POSITIVE	DIRECT	DOWN
hsa-miR-106b-5p	GNS	3	PAR-CLIP	Functional MTI (Weak)	20371350	ENSG00000135677.6	2	-0.136	91	-0.133	93	293S	Kidney		HITS-CLIP	POSITIVE	DIRECT	DOWN	treatment: arsenite
hsa-miR-106b-5p	GNS	3	PAR-CLIP	Functional MTI (Weak)	20371350	ENSG00000135677.6	2	-0.136	91	-0.133	93	BT474	Mammary Gland	Cancer/Malignant	HITS-CLIP	POSITIVE	DIRECT	DOWN
hsa-miR-106b-5p	GNS	3	PAR-CLIP	Functional MTI (Weak)	20371350	ENSG00000135677.6	2	-0.255	97	-0.214	96	HEK293	Kidney	Embryonic/Fetal	PAR-CLIP	POSITIVE	DIRECT	DOWN	mild MNase digestion
hsa-miR-106b-5p	GNS	3	PAR-CLIP	Functional MTI (Weak)	20371350	ENSG00000135677.6	2	-0.255	97	-0.214	96	BCBL1	Bone Marrow	Cancer/Malignant	HITS-CLIP	POSITIVE	DIRECT	DOWN
hsa-miR-106b-5p	GNS	3	PAR-CLIP	Functional MTI (Weak)	20371350	ENSG00000135677.6	2	-0.255	97	-0.214	96	HEK293	Kidney	Embryonic/Fetal	PAR-CLIP	POSITIVE	DIRECT	DOWN
hsa-miR-106b-5p	GNS	3	PAR-CLIP	Functional MTI (Weak)	20371350	ENSG00000135677.6	2	-0.255	97	-0.214	96	293S	Kidney		HITS-CLIP	POSITIVE	DIRECT	DOWN	treatment: arsenite
hsa-miR-106b-5p	GNS	3	PAR-CLIP	Functional MTI (Weak)	20371350	ENSG00000135677.6	2	-0.255	97	-0.214	96	BT474	Mammary Gland	Cancer/Malignant	HITS-CLIP	POSITIVE	DIRECT	DOWN
hsa-miR-106b-5p	GNS	3	PAR-CLIP	Functional MTI (Weak)	23592263	ENSG00000135677.6	2	-0.255	97	-0.214	96	HEK293	Kidney	Embryonic/Fetal	PAR-CLIP	POSITIVE	DIRECT	DOWN	mild MNase digestion
hsa-miR-106b-5p	GNS	3	PAR-CLIP	Functional MTI (Weak)	23592263	ENSG00000135677.6	2	-0.255	97	-0.214	96	BCBL1	Bone Marrow	Cancer/Malignant	HITS-CLIP	POSITIVE	DIRECT	DOWN
hsa-miR-106b-5p	GNS	3	PAR-CLIP	Functional MTI (Weak)	23592263	ENSG00000135677.6	2	-0.255	97	-0.214	96	HEK293	Kidney	Embryonic/Fetal	PAR-CLIP	POSITIVE	DIRECT	DOWN
hsa-miR-106b-5p	GNS	3	PAR-CLIP	Functional MTI (Weak)	23592263	ENSG00000135677.6	2	-0.255	97	-0.214	96	293S	Kidney		HITS-CLIP	POSITIVE	DIRECT	DOWN	treatment: arsenite
hsa-miR-106b-5p	GNS	3	PAR-CLIP	Functional MTI (Weak)	23592263	ENSG00000135677.6	2	-0.255	97	-0.214	96	BT474	Mammary Gland	Cancer/Malignant	HITS-CLIP	POSITIVE	DIRECT	DOWN
hsa-miR-106b-5p	GNS	3	PAR-CLIP	Functional MTI (Weak)	23592263	ENSG00000135677.6	2	-0.136	91	-0.133	93	HEK293	Kidney	Embryonic/Fetal	PAR-CLIP	POSITIVE	DIRECT	DOWN	mild MNase digestion
hsa-miR-106b-5p	GNS	3	PAR-CLIP	Functional MTI (Weak)	23592263	ENSG00000135677.6	2	-0.136	91	-0.133	93	BCBL1	Bone Marrow	Cancer/Malignant	HITS-CLIP	POSITIVE	DIRECT	DOWN
hsa-miR-106b-5p	GNS	3	PAR-CLIP	Functional MTI (Weak)	23592263	ENSG00000135677.6	2	-0.136	91	-0.133	93	HEK293	Kidney	Embryonic/Fetal	PAR-CLIP	POSITIVE	DIRECT	DOWN
hsa-miR-106b-5p	GNS	3	PAR-CLIP	Functional MTI (Weak)	23592263	ENSG00000135677.6	2	-0.136	91	-0.133	93	293S	Kidney		HITS-CLIP	POSITIVE	DIRECT	DOWN	treatment: arsenite
hsa-miR-106b-5p	GNS	3	PAR-CLIP	Functional MTI (Weak)	23592263	ENSG00000135677.6	2	-0.136	91	-0.133	93	BT474	Mammary Gland	Cancer/Malignant	HITS-CLIP	POSITIVE	DIRECT	DOWN
hsa-miR-106b-5p	GNS	3	HITS-CLIP	Functional MTI (Weak)	22473208	ENSG00000135677.6	2	-0.255	97	-0.214	96	HEK293	Kidney	Embryonic/Fetal	PAR-CLIP	POSITIVE	DIRECT	DOWN	mild MNase digestion
hsa-miR-106b-5p	GNS	3	HITS-CLIP	Functional MTI (Weak)	22473208	ENSG00000135677.6	2	-0.255	97	-0.214	96	BCBL1	Bone Marrow	Cancer/Malignant	HITS-CLIP	POSITIVE	DIRECT	DOWN
hsa-miR-106b-5p	GNS	3	HITS-CLIP	Functional MTI (Weak)	22473208	ENSG00000135677.6	2	-0.255	97	-0.214	96	HEK293	Kidney	Embryonic/Fetal	PAR-CLIP	POSITIVE	DIRECT	DOWN
hsa-miR-106b-5p	GNS	3	HITS-CLIP	Functional MTI (Weak)	22473208	ENSG00000135677.6	2	-0.255	97	-0.214	96	293S	Kidney		HITS-CLIP	POSITIVE	DIRECT	DOWN	treatment: arsenite
hsa-miR-106b-5p	GNS	3	HITS-CLIP	Functional MTI (Weak)	22473208	ENSG00000135677.6	2	-0.255	97	-0.214	96	BT474	Mammary Gland	Cancer/Malignant	HITS-CLIP	POSITIVE	DIRECT	DOWN
hsa-miR-106b-5p	GNS	3	PAR-CLIP	Functional MTI (Weak)	21572407	ENSG00000135677.6	2	-0.136	91	-0.133	93	HEK293	Kidney	Embryonic/Fetal	PAR-CLIP	POSITIVE	DIRECT	DOWN	mild MNase digestion
hsa-miR-106b-5p	GNS	3	PAR-CLIP	Functional MTI (Weak)	21572407	ENSG00000135677.6	2	-0.136	91	-0.133	93	BCBL1	Bone Marrow	Cancer/Malignant	HITS-CLIP	POSITIVE	DIRECT	DOWN
hsa-miR-106b-5p	GNS	3	PAR-CLIP	Functional MTI (Weak)	21572407	ENSG00000135677.6	2	-0.136	91	-0.133	93	HEK293	Kidney	Embryonic/Fetal	PAR-CLIP	POSITIVE	DIRECT	DOWN
hsa-miR-106b-5p	GNS	3	PAR-CLIP	Functional MTI (Weak)	21572407	ENSG00000135677.6	2	-0.136	91	-0.133	93	293S	Kidney		HITS-CLIP	POSITIVE	DIRECT	DOWN	treatment: arsenite
hsa-miR-106b-5p	GNS	3	PAR-CLIP	Functional MTI (Weak)	21572407	ENSG00000135677.6	2	-0.136	91	-0.133	93	BT474	Mammary Gland	Cancer/Malignant	HITS-CLIP	POSITIVE	DIRECT	DOWN
hsa-miR-106b-5p	GNS	3	HITS-CLIP	Functional MTI (Weak)	22473208	ENSG00000135677.6	2	-0.136	91	-0.133	93	HEK293	Kidney	Embryonic/Fetal	PAR-CLIP	POSITIVE	DIRECT	DOWN	mild MNase digestion
hsa-miR-106b-5p	GNS	3	HITS-CLIP	Functional MTI (Weak)	22473208	ENSG00000135677.6	2	-0.136	91	-0.133	93	BCBL1	Bone Marrow	Cancer/Malignant	HITS-CLIP	POSITIVE	DIRECT	DOWN
hsa-miR-106b-5p	GNS	3	HITS-CLIP	Functional MTI (Weak)	22473208	ENSG00000135677.6	2	-0.136	91	-0.133	93	HEK293	Kidney	Embryonic/Fetal	PAR-CLIP	POSITIVE	DIRECT	DOWN
hsa-miR-106b-5p	GNS	3	HITS-CLIP	Functional MTI (Weak)	22473208	ENSG00000135677.6	2	-0.136	91	-0.133	93	293S	Kidney		HITS-CLIP	POSITIVE	DIRECT	DOWN	treatment: arsenite
hsa-miR-106b-5p	GNS	3	HITS-CLIP	Functional MTI (Weak)	22473208	ENSG00000135677.6	2	-0.136	91	-0.133	93	BT474	Mammary Gland	Cancer/Malignant	HITS-CLIP	POSITIVE	DIRECT	DOWN
hsa-miR-106b-5p	GOLGA1	3	HITS-CLIP	Functional MTI (Weak)	22473208	ENSG00000136935.9	2	-0.201	94	-0.199	96	HEK293	Kidney	Embryonic/Fetal	PAR-CLIP	POSITIVE	DIRECT	DOWN	mild MNase digestion
hsa-miR-106b-5p	GOLGA1	3	HITS-CLIP	Functional MTI (Weak)	22473208	ENSG00000136935.9	2	-0.201	94	-0.199	96	BT474	Mammary Gland	Cancer/Malignant	HITS-CLIP	POSITIVE	DIRECT	DOWN
hsa-miR-106b-5p	GPR137B	3	PAR-CLIP	Functional MTI (Weak)	20371350	ENSG00000077585.9	1	-0.149	92	-0.097	91	BT474	Mammary Gland	Cancer/Malignant	HITS-CLIP	POSITIVE	DIRECT	DOWN
hsa-miR-106b-5p	GPR137B	3	PAR-CLIP	Functional MTI (Weak)	20371350	ENSG00000077585.9	1	-0.149	92	-0.097	91	293S	Kidney		HITS-CLIP	POSITIVE	DIRECT	DOWN	no treatment (control)
hsa-miR-106b-5p	GPR137B	3	PAR-CLIP	Functional MTI (Weak)	20371350	ENSG00000077585.9	1	-0.149	92	-0.097	91	EF3DAGO2		Normal/Primary	PAR-CLIP	POSITIVE	DIRECT	DOWN
hsa-miR-106b-5p	GPR137B	3	PAR-CLIP	Functional MTI (Weak)	20371350	ENSG00000077585.9	1	-0.149	92	-0.097	91	HEK293	Kidney	Embryonic/Fetal	PAR-CLIP	POSITIVE	DIRECT	DOWN
hsa-miR-106b-5p	GPR137B	3	PAR-CLIP	Functional MTI (Weak)	20371350	ENSG00000077585.9	1	-0.149	92	-0.097	91	293S	Kidney		HITS-CLIP	POSITIVE	DIRECT	DOWN	treatment:hippuristanol
hsa-miR-106b-5p	GPR137B	3	PAR-CLIP	Functional MTI (Weak)	20371350	ENSG00000077585.9	1	-0.149	92	-0.097	91	293S	Kidney		HITS-CLIP	POSITIVE	DIRECT	DOWN	treatment: emetine
hsa-miR-106b-5p	GPR137B	3	PAR-CLIP	Functional MTI (Weak)	20371350	ENSG00000077585.9	1	-0.149	92	-0.097	91	293S	Kidney		HITS-CLIP	POSITIVE	DIRECT	DOWN	treatment: arsenite
hsa-miR-106b-5p	GPR137B	3	PAR-CLIP	Functional MTI (Weak)	20371350	ENSG00000077585.9	1	-0.149	92	-0.097	91	293S	Kidney		HITS-CLIP	POSITIVE	DIRECT	DOWN	treatment:emetine
hsa-miR-106b-5p	GPR137B	3	PAR-CLIP	Functional MTI (Weak)	20371350	ENSG00000077585.9	1	-0.149	92	-0.097	91	HEK293	Kidney	Embryonic/Fetal	PAR-CLIP	POSITIVE	DIRECT	DOWN	mild MNase digestion
hsa-miR-106b-5p	GPR137B	3	HITS-CLIP	Functional MTI (Weak)	23313552	ENSG00000077585.9	2	-0.303	98	-0.303	98	BT474	Mammary Gland	Cancer/Malignant	HITS-CLIP	POSITIVE	DIRECT	DOWN
hsa-miR-106b-5p	GPR137B	3	HITS-CLIP	Functional MTI (Weak)	23313552	ENSG00000077585.9	2	-0.303	98	-0.303	98	293S	Kidney		HITS-CLIP	POSITIVE	DIRECT	DOWN	no treatment (control)
hsa-miR-106b-5p	GPR137B	3	HITS-CLIP	Functional MTI (Weak)	23313552	ENSG00000077585.9	2	-0.303	98	-0.303	98	EF3DAGO2		Normal/Primary	PAR-CLIP	POSITIVE	DIRECT	DOWN
hsa-miR-106b-5p	GPR137B	3	HITS-CLIP	Functional MTI (Weak)	23313552	ENSG00000077585.9	2	-0.303	98	-0.303	98	HEK293	Kidney	Embryonic/Fetal	PAR-CLIP	POSITIVE	DIRECT	DOWN
hsa-miR-106b-5p	GPR137B	3	HITS-CLIP	Functional MTI (Weak)	23313552	ENSG00000077585.9	2	-0.303	98	-0.303	98	293S	Kidney		HITS-CLIP	POSITIVE	DIRECT	DOWN	treatment:hippuristanol
hsa-miR-106b-5p	GPR137B	3	HITS-CLIP	Functional MTI (Weak)	23313552	ENSG00000077585.9	2	-0.303	98	-0.303	98	293S	Kidney		HITS-CLIP	POSITIVE	DIRECT	DOWN	treatment: emetine
hsa-miR-106b-5p	GPR137B	3	HITS-CLIP	Functional MTI (Weak)	23313552	ENSG00000077585.9	2	-0.303	98	-0.303	98	293S	Kidney		HITS-CLIP	POSITIVE	DIRECT	DOWN	treatment: arsenite
hsa-miR-106b-5p	GPR137B	3	HITS-CLIP	Functional MTI (Weak)	23313552	ENSG00000077585.9	2	-0.303	98	-0.303	98	293S	Kidney		HITS-CLIP	POSITIVE	DIRECT	DOWN	treatment:emetine
hsa-miR-106b-5p	GPR137B	3	HITS-CLIP	Functional MTI (Weak)	23313552	ENSG00000077585.9	2	-0.303	98	-0.303	98	HEK293	Kidney	Embryonic/Fetal	PAR-CLIP	POSITIVE	DIRECT	DOWN	mild MNase digestion
hsa-miR-106b-5p	GPR137B	3	PAR-CLIP	Functional MTI (Weak)	20371350	ENSG00000077585.9	2	-0.303	98	-0.303	98	BT474	Mammary Gland	Cancer/Malignant	HITS-CLIP	POSITIVE	DIRECT	DOWN
hsa-miR-106b-5p	GPR137B	3	PAR-CLIP	Functional MTI (Weak)	20371350	ENSG00000077585.9	2	-0.303	98	-0.303	98	293S	Kidney		HITS-CLIP	POSITIVE	DIRECT	DOWN	no treatment (control)
hsa-miR-106b-5p	GPR137B	3	PAR-CLIP	Functional MTI (Weak)	20371350	ENSG00000077585.9	2	-0.303	98	-0.303	98	EF3DAGO2		Normal/Primary	PAR-CLIP	POSITIVE	DIRECT	DOWN
hsa-miR-106b-5p	GPR137B	3	PAR-CLIP	Functional MTI (Weak)	20371350	ENSG00000077585.9	2	-0.303	98	-0.303	98	HEK293	Kidney	Embryonic/Fetal	PAR-CLIP	POSITIVE	DIRECT	DOWN
hsa-miR-106b-5p	GPR137B	3	PAR-CLIP	Functional MTI (Weak)	20371350	ENSG00000077585.9	2	-0.303	98	-0.303	98	293S	Kidney		HITS-CLIP	POSITIVE	DIRECT	DOWN	treatment:hippuristanol
hsa-miR-106b-5p	GPR137B	3	PAR-CLIP	Functional MTI (Weak)	20371350	ENSG00000077585.9	2	-0.303	98	-0.303	98	293S	Kidney		HITS-CLIP	POSITIVE	DIRECT	DOWN	treatment: emetine
hsa-miR-106b-5p	GPR137B	3	PAR-CLIP	Functional MTI (Weak)	20371350	ENSG00000077585.9	2	-0.303	98	-0.303	98	293S	Kidney		HITS-CLIP	POSITIVE	DIRECT	DOWN	treatment: arsenite
hsa-miR-106b-5p	GPR137B	3	PAR-CLIP	Functional MTI (Weak)	20371350	ENSG00000077585.9	2	-0.303	98	-0.303	98	293S	Kidney		HITS-CLIP	POSITIVE	DIRECT	DOWN	treatment:emetine
hsa-miR-106b-5p	GPR137B	3	PAR-CLIP	Functional MTI (Weak)	20371350	ENSG00000077585.9	2	-0.303	98	-0.303	98	HEK293	Kidney	Embryonic/Fetal	PAR-CLIP	POSITIVE	DIRECT	DOWN	mild MNase digestion
hsa-miR-106b-5p	GPR137B	3	HITS-CLIP	Functional MTI (Weak)	23313552	ENSG00000077585.9	1	-0.149	92	-0.097	91	BT474	Mammary Gland	Cancer/Malignant	HITS-CLIP	POSITIVE	DIRECT	DOWN
hsa-miR-106b-5p	GPR137B	3	HITS-CLIP	Functional MTI (Weak)	23313552	ENSG00000077585.9	1	-0.149	92	-0.097	91	293S	Kidney		HITS-CLIP	POSITIVE	DIRECT	DOWN	no treatment (control)
hsa-miR-106b-5p	GPR137B	3	HITS-CLIP	Functional MTI (Weak)	23313552	ENSG00000077585.9	1	-0.149	92	-0.097	91	EF3DAGO2		Normal/Primary	PAR-CLIP	POSITIVE	DIRECT	DOWN
hsa-miR-106b-5p	GPR137B	3	HITS-CLIP	Functional MTI (Weak)	23313552	ENSG00000077585.9	1	-0.149	92	-0.097	91	HEK293	Kidney	Embryonic/Fetal	PAR-CLIP	POSITIVE	DIRECT	DOWN
hsa-miR-106b-5p	GPR137B	3	HITS-CLIP	Functional MTI (Weak)	23313552	ENSG00000077585.9	1	-0.149	92	-0.097	91	293S	Kidney		HITS-CLIP	POSITIVE	DIRECT	DOWN	treatment:hippuristanol
hsa-miR-106b-5p	GPR137B	3	HITS-CLIP	Functional MTI (Weak)	23313552	ENSG00000077585.9	1	-0.149	92	-0.097	91	293S	Kidney		HITS-CLIP	POSITIVE	DIRECT	DOWN	treatment: emetine
hsa-miR-106b-5p	GPR137B	3	HITS-CLIP	Functional MTI (Weak)	23313552	ENSG00000077585.9	1	-0.149	92	-0.097	91	293S	Kidney		HITS-CLIP	POSITIVE	DIRECT	DOWN	treatment: arsenite
hsa-miR-106b-5p	GPR137B	3	HITS-CLIP	Functional MTI (Weak)	23313552	ENSG00000077585.9	1	-0.149	92	-0.097	91	293S	Kidney		HITS-CLIP	POSITIVE	DIRECT	DOWN	treatment:emetine
hsa-miR-106b-5p	GPR137B	3	HITS-CLIP	Functional MTI (Weak)	23313552	ENSG00000077585.9	1	-0.149	92	-0.097	91	HEK293	Kidney	Embryonic/Fetal	PAR-CLIP	POSITIVE	DIRECT	DOWN	mild MNase digestion
hsa-miR-106b-5p	GPR157	3	PAR-CLIP	Functional MTI (Weak)	23446348	ENSG00000180758.10	2	-0.108	89	-0.101	91	BT474	Mammary Gland	Cancer/Malignant	HITS-CLIP	POSITIVE	DIRECT	DOWN
hsa-miR-106b-5p	GPR157	3	PAR-CLIP	Functional MTI (Weak)	20371350	ENSG00000180758.10	2	-0.108	89	-0.101	91	BT474	Mammary Gland	Cancer/Malignant	HITS-CLIP	POSITIVE	DIRECT	DOWN
hsa-miR-106b-5p	GPR157	3	PAR-CLIP	Functional MTI (Weak)	23592263	ENSG00000180758.10	2	-0.108	89	-0.101	91	BT474	Mammary Gland	Cancer/Malignant	HITS-CLIP	POSITIVE	DIRECT	DOWN
hsa-miR-106b-5p	HAS2	3	HITS-CLIP	Functional MTI (Weak)	22927820	ENSG00000170961.6	2	-0.27	97	-0.27	98	HMSC	Bone Marrow	Stem/Progenitor	HITS-CLIP	POSITIVE	DIRECT	DOWN
hsa-miR-106b-5p	HAUS8	3	PAR-CLIP	Functional MTI (Weak)	20371350	ENSG00000131351.10	3	-0.696	99	-0.696	99	HEK293	Kidney	Embryonic/Fetal	PAR-CLIP	POSITIVE	DIRECT	DOWN	mild MNase digestion
hsa-miR-106b-5p	HAUS8	3	PAR-CLIP	Functional MTI (Weak)	20371350	ENSG00000131351.10	3	-0.696	99	-0.696	99	HEK293	Kidney	Embryonic/Fetal	PAR-CLIP	POSITIVE	DIRECT	DOWN
hsa-miR-106b-5p	HAUS8	3	PAR-CLIP	Functional MTI (Weak)	20371350	ENSG00000131351.10	3	-0.696	99	-0.696	99	HELA	Cervix	Cancer/Malignant	HITS-CLIP	POSITIVE	DIRECT	DOWN	Hela cells were treated with control shRNA.
hsa-miR-106b-5p	HAUS8	3	HITS-CLIP	Functional MTI (Weak)	22473208	ENSG00000131351.10	3	-0.696	99	-0.696	99	HEK293	Kidney	Embryonic/Fetal	PAR-CLIP	POSITIVE	DIRECT	DOWN	mild MNase digestion
hsa-miR-106b-5p	HAUS8	3	HITS-CLIP	Functional MTI (Weak)	22473208	ENSG00000131351.10	3	-0.696	99	-0.696	99	HEK293	Kidney	Embryonic/Fetal	PAR-CLIP	POSITIVE	DIRECT	DOWN
hsa-miR-106b-5p	HAUS8	3	HITS-CLIP	Functional MTI (Weak)	22473208	ENSG00000131351.10	3	-0.696	99	-0.696	99	HELA	Cervix	Cancer/Malignant	HITS-CLIP	POSITIVE	DIRECT	DOWN	Hela cells were treated with control shRNA.
hsa-miR-106b-5p	HBP1	3	HITS-CLIP	Functional MTI (Weak)	22473208	ENSG00000105856.9	3	-0.398	99	-0.398	99	LCLBAC		Normal/Primary	PAR-CLIP	POSITIVE	DIRECT	DOWN
hsa-miR-106b-5p	HBP1	3	HITS-CLIP	Functional MTI (Weak)	22473208	ENSG00000105856.9	3	-0.398	99	-0.398	99	BC3		Cancer/Malignant	PAR-CLIP	POSITIVE	DIRECT	DOWN
hsa-miR-106b-5p	HBP1	3	HITS-CLIP	Functional MTI (Weak)	22473208	ENSG00000105856.9	3	-0.398	99	-0.398	99	HEK293	Kidney	Embryonic/Fetal	PAR-CLIP	POSITIVE	DIRECT	DOWN	mild MNase digestion
hsa-miR-106b-5p	HBP1	3	PAR-CLIP	Functional MTI (Weak)	23592263	ENSG00000105856.9	3	-0.398	99	-0.398	99	LCLBAC		Normal/Primary	PAR-CLIP	POSITIVE	DIRECT	DOWN
hsa-miR-106b-5p	HBP1	3	PAR-CLIP	Functional MTI (Weak)	23592263	ENSG00000105856.9	3	-0.398	99	-0.398	99	BC3		Cancer/Malignant	PAR-CLIP	POSITIVE	DIRECT	DOWN
hsa-miR-106b-5p	HBP1	3	PAR-CLIP	Functional MTI (Weak)	23592263	ENSG00000105856.9	3	-0.398	99	-0.398	99	HEK293	Kidney	Embryonic/Fetal	PAR-CLIP	POSITIVE	DIRECT	DOWN	mild MNase digestion
hsa-miR-106b-5p	HMGB3	3	PAR-CLIP	Functional MTI (Weak)	23446348	ENSG00000029993.10	2	-0.222	95	-0.222	96				Microarrays	POSITIVE	INDIRECT	DOWN
hsa-miR-106b-5p	HMGB3	3	PAR-CLIP	Functional MTI (Weak)	23592263	ENSG00000029993.10	2	-0.222	95	-0.222	96				Microarrays	POSITIVE	INDIRECT	DOWN
hsa-miR-106b-5p	HMGB3	3	PAR-CLIP	Functional MTI (Weak)	21572407	ENSG00000029993.10	2	-0.222	95	-0.222	96				Microarrays	POSITIVE	INDIRECT	DOWN
hsa-miR-106b-5p	HSPA8	3	PAR-CLIP	Functional MTI (Weak)	20371350	ENSG00000109971.9	3	-0.571	99	-0.28	98	BETA Cells	Pancreas	Normal/Primary	HITS-CLIP	POSITIVE	DIRECT	DOWN
hsa-miR-106b-5p	HSPA8	3	PAR-CLIP	Functional MTI (Weak)	26701625	ENSG00000109971.9	3	-0.571	99	-0.28	98	BETA Cells	Pancreas	Normal/Primary	HITS-CLIP	POSITIVE	DIRECT	DOWN
hsa-miR-106b-5p	HSPA8	3	PAR-CLIP	Functional MTI (Weak)	23446348	ENSG00000109971.9	3	-0.571	99	-0.28	98	BETA Cells	Pancreas	Normal/Primary	HITS-CLIP	POSITIVE	DIRECT	DOWN
hsa-miR-106b-5p	HSPA8	3	PAR-CLIP	Functional MTI (Weak)	23592263	ENSG00000109971.9	3	-0.571	99	-0.28	98	BETA Cells	Pancreas	Normal/Primary	HITS-CLIP	POSITIVE	DIRECT	DOWN
hsa-miR-106b-5p	ICMT	3	PAR-CLIP	Functional MTI (Weak)	21572407	ENSG00000116237.11	2	-0.239	96	-0.043	86	HEK293	Kidney	Embryonic/Fetal	PAR-CLIP	POSITIVE	DIRECT	DOWN
hsa-miR-106b-5p	ICMT	3	PAR-CLIP	Functional MTI (Weak)	21572407	ENSG00000116237.11	2	-0.239	96	-0.043	86	293S	Kidney		HITS-CLIP	POSITIVE	DIRECT	DOWN	treatment: arsenite
hsa-miR-106b-5p	ICMT	3	PAR-CLIP	Functional MTI (Weak)	21572407	ENSG00000116237.11	2	-0.239	96	-0.043	86	BC1		Cancer/Malignant	PAR-CLIP	POSITIVE	DIRECT	DOWN
hsa-miR-106b-5p	ICMT	3	PAR-CLIP	Functional MTI (Weak)	21572407	ENSG00000116237.11	2	-0.239	96	-0.043	86	HEK293	Kidney	Embryonic/Fetal	PAR-CLIP	POSITIVE	DIRECT	DOWN	mild MNase digestion
hsa-miR-106b-5p	ICMT	3	PAR-CLIP	Functional MTI (Weak)	23592263	ENSG00000116237.11	2	-0.239	96	-0.043	86	HEK293	Kidney	Embryonic/Fetal	PAR-CLIP	POSITIVE	DIRECT	DOWN
hsa-miR-106b-5p	ICMT	3	PAR-CLIP	Functional MTI (Weak)	23592263	ENSG00000116237.11	2	-0.239	96	-0.043	86	293S	Kidney		HITS-CLIP	POSITIVE	DIRECT	DOWN	treatment: arsenite
hsa-miR-106b-5p	ICMT	3	PAR-CLIP	Functional MTI (Weak)	23592263	ENSG00000116237.11	2	-0.239	96	-0.043	86	BC1		Cancer/Malignant	PAR-CLIP	POSITIVE	DIRECT	DOWN
hsa-miR-106b-5p	ICMT	3	PAR-CLIP	Functional MTI (Weak)	23592263	ENSG00000116237.11	2	-0.239	96	-0.043	86	HEK293	Kidney	Embryonic/Fetal	PAR-CLIP	POSITIVE	DIRECT	DOWN	mild MNase digestion
hsa-miR-106b-5p	IPO7	3	CLASH	Functional MTI (Weak)	23622248	ENSG00000205339.5	2	-0.173	93	-0.173	95	LCL35		Normal/Primary	PAR-CLIP	POSITIVE	DIRECT	DOWN
hsa-miR-106b-5p	IPO7	3	CLASH	Functional MTI (Weak)	23622248	ENSG00000205339.5	2	-0.173	93	-0.173	95	293S	Kidney		HITS-CLIP	POSITIVE	DIRECT	DOWN	treatment:hippuristanol
hsa-miR-106b-5p	IPO7	3	CLASH	Functional MTI (Weak)	23622248	ENSG00000205339.5	2	-0.173	93	-0.173	95	ESC	Embryo	Embryonic/Fetal
hsa-miR-106b-5p	IPO7	3	CLASH	Functional MTI (Weak)	23622248	ENSG00000205339.5	2	-0.173	93	-0.173	95	BETA Cells	Pancreas	Normal/Primary	HITS-CLIP	POSITIVE	DIRECT	DOWN
hsa-miR-106b-5p	IPO7	3	CLASH	Functional MTI (Weak)	23622248	ENSG00000205339.5	2	-0.173	93	-0.173	95	293S	Kidney		HITS-CLIP	POSITIVE	DIRECT	DOWN	no treatment (control)
hsa-miR-106b-5p	IPO7	3	CLASH	Functional MTI (Weak)	23622248	ENSG00000205339.5	2	-0.173	93	-0.173	95	HEK293	Kidney	Embryonic/Fetal	PAR-CLIP	POSITIVE	DIRECT	DOWN	mild MNase digestion
hsa-miR-106b-5p	IRF9	3	Microarray	Functional MTI (Weak)	17242205	ENSG00000213928.4	3	-0.557	99	-0.557	99	LCLBACD3		Normal/Primary	PAR-CLIP	POSITIVE	DIRECT	DOWN
hsa-miR-106b-5p	IRF9	3	Microarray	Functional MTI (Weak)	17242205	ENSG00000213928.4	3	-0.557	99	-0.557	99	LCLBAC		Normal/Primary	PAR-CLIP	POSITIVE	DIRECT	DOWN
hsa-miR-106b-5p	IRF9	3	Microarray	Functional MTI (Weak)	17242205	ENSG00000213928.4	3	-0.557	99	-0.557	99	BC1		Cancer/Malignant	PAR-CLIP	POSITIVE	DIRECT	DOWN
hsa-miR-106b-5p	IRF9	3	Microarray	Functional MTI (Weak)	17242205	ENSG00000213928.4	3	-0.557	99	-0.557	99				Microarrays	POSITIVE	INDIRECT	DOWN
hsa-miR-106b-5p	IRF9	3	Microarray	Functional MTI (Weak)	17242205	ENSG00000213928.4	3	-0.557	99	-0.557	99	HEK293	Kidney	Embryonic/Fetal	PAR-CLIP	POSITIVE	DIRECT	DOWN	mild MNase digestion
hsa-miR-106b-5p	IRF9	3	Microarray	Functional MTI (Weak)	17242205	ENSG00000213928.4	3	-0.557	99	-0.557	99	LCL35		Normal/Primary	PAR-CLIP	POSITIVE	DIRECT	DOWN
hsa-miR-106b-5p	IRF9	3	Microarray	Functional MTI (Weak)	17242205	ENSG00000213928.4	3	-0.557	99	-0.557	99	BC3		Cancer/Malignant	PAR-CLIP	POSITIVE	DIRECT	DOWN
hsa-miR-106b-5p	ITPKB	3	HITS-CLIP	Functional MTI (Weak)	22473208	ENSG00000143772.5	3	-0.03	77	-0.03	83	293S	Kidney		HITS-CLIP	POSITIVE	DIRECT	DOWN	treatment: arsenite
hsa-miR-106b-5p	ITPKB	3	HITS-CLIP	Functional MTI (Weak)	22473208	ENSG00000143772.5	3	-0.03	77	-0.03	83	293S	Kidney		HITS-CLIP	POSITIVE	DIRECT	DOWN	no treatment (control)
hsa-miR-106b-5p	JAK1	3	HITS-CLIP	Functional MTI (Weak)	22473208	ENSG00000162434.7	2	-0.324	98	-0.324	99				Microarrays	POSITIVE	INDIRECT	DOWN
hsa-miR-106b-5p	JAK1	3	HITS-CLIP	Functional MTI (Weak)	22473208	ENSG00000162434.7	2	-0.324	98	-0.324	99	293S	Kidney		HITS-CLIP	POSITIVE	DIRECT	DOWN	treatment: arsenite
hsa-miR-106b-5p	JAK1	3	HITS-CLIP	Functional MTI (Weak)	22473208	ENSG00000162434.7	2	-0.324	98	-0.324	99	293S	Kidney		HITS-CLIP	POSITIVE	DIRECT	DOWN	no treatment (control)
hsa-miR-106b-5p	JAK1	3	Microarray	Functional MTI (Weak)	17242205	ENSG00000162434.7	2	-0.324	98	-0.324	99				Microarrays	POSITIVE	INDIRECT	DOWN
hsa-miR-106b-5p	JAK1	3	Microarray	Functional MTI (Weak)	17242205	ENSG00000162434.7	2	-0.324	98	-0.324	99	293S	Kidney		HITS-CLIP	POSITIVE	DIRECT	DOWN	treatment: arsenite
hsa-miR-106b-5p	JAK1	3	Microarray	Functional MTI (Weak)	17242205	ENSG00000162434.7	2	-0.324	98	-0.324	99	293S	Kidney		HITS-CLIP	POSITIVE	DIRECT	DOWN	no treatment (control)
hsa-miR-106b-5p	JAK1	3	Luciferase reporter assay//qRT-PCR//Western blot	Functional MTI	25307786	ENSG00000162434.7	2	-0.324	98	-0.324	99				Microarrays	POSITIVE	INDIRECT	DOWN
hsa-miR-106b-5p	JAK1	3	Luciferase reporter assay//qRT-PCR//Western blot	Functional MTI	25307786	ENSG00000162434.7	2	-0.324	98	-0.324	99	293S	Kidney		HITS-CLIP	POSITIVE	DIRECT	DOWN	treatment: arsenite
hsa-miR-106b-5p	JAK1	3	Luciferase reporter assay//qRT-PCR//Western blot	Functional MTI	25307786	ENSG00000162434.7	2	-0.324	98	-0.324	99	293S	Kidney		HITS-CLIP	POSITIVE	DIRECT	DOWN	no treatment (control)
hsa-miR-106b-5p	KATNAL1	3	PAR-CLIP	Functional MTI (Weak)	21572407	ENSG00000102781.9	2	-0.233	96	-0.096	91	EF3DAGO2		Normal/Primary	PAR-CLIP	POSITIVE	DIRECT	DOWN
hsa-miR-106b-5p	KATNAL1	3	PAR-CLIP	Functional MTI (Weak)	21572407	ENSG00000102781.9	2	-0.233	96	-0.096	91				Microarrays	POSITIVE	INDIRECT	DOWN
hsa-miR-106b-5p	KATNAL1	3	Microarray	Functional MTI (Weak)	17242205	ENSG00000102781.9	2	-0.233	96	-0.096	91	EF3DAGO2		Normal/Primary	PAR-CLIP	POSITIVE	DIRECT	DOWN
hsa-miR-106b-5p	KATNAL1	3	Microarray	Functional MTI (Weak)	17242205	ENSG00000102781.9	2	-0.233	96	-0.096	91				Microarrays	POSITIVE	INDIRECT	DOWN
hsa-miR-106b-5p	KATNAL1	3	HITS-CLIP	Functional MTI (Weak)	22473208	ENSG00000102781.9	2	-0.233	96	-0.096	91	EF3DAGO2		Normal/Primary	PAR-CLIP	POSITIVE	DIRECT	DOWN
hsa-miR-106b-5p	KATNAL1	3	HITS-CLIP	Functional MTI (Weak)	22473208	ENSG00000102781.9	2	-0.233	96	-0.096	91				Microarrays	POSITIVE	INDIRECT	DOWN
hsa-miR-106b-5p	KDM6B	3	PAR-CLIP	Functional MTI (Weak)	20371350	ENSG00000132510.6	2	-0.102	88	-0.102	91	LCL35		Normal/Primary	PAR-CLIP	POSITIVE	DIRECT	DOWN
hsa-miR-106b-5p	KDM6B	3	PAR-CLIP	Functional MTI (Weak)	26701625	ENSG00000132510.6	2	-0.102	88	-0.102	91	LCL35		Normal/Primary	PAR-CLIP	POSITIVE	DIRECT	DOWN
hsa-miR-106b-5p	KIAA0232	3	HITS-CLIP	Functional MTI (Weak)	23824327	ENSG00000170871.7	1	-0.01	46	-0.009	65	ESC	Embryo	Embryonic/Fetal
hsa-miR-106b-5p	KIAA0232	3	HITS-CLIP	Functional MTI (Weak)	23824327	ENSG00000170871.7	1	-0.01	46	-0.009	65	HEK293	Kidney	Embryonic/Fetal	PAR-CLIP	POSITIVE	DIRECT	DOWN	mild MNase digestion
hsa-miR-106b-5p	KIAA0232	3	HITS-CLIP	Functional MTI (Weak)	23824327	ENSG00000170871.7	1	-0.01	46	-0.009	65	BC3		Cancer/Malignant	PAR-CLIP	POSITIVE	DIRECT	DOWN
hsa-miR-106b-5p	KIAA0232	3	HITS-CLIP	Functional MTI (Weak)	23824327	ENSG00000170871.7	1	-0.01	46	-0.009	65	BC1		Cancer/Malignant	PAR-CLIP	POSITIVE	DIRECT	DOWN
hsa-miR-106b-5p	KIAA0232	3	HITS-CLIP	Functional MTI (Weak)	23824327	ENSG00000170871.7	1	-0.01	46	-0.009	65	EF3DAGO2		Normal/Primary	PAR-CLIP	POSITIVE	DIRECT	DOWN
hsa-miR-106b-5p	KIF23	3	HITS-CLIP	Functional MTI (Weak)	22473208	ENSG00000137807.9	3	-0.453	99	-0.402	99	293S	Kidney		HITS-CLIP	POSITIVE	DIRECT	DOWN	treatment: arsenite
hsa-miR-106b-5p	KIF23	3	HITS-CLIP	Functional MTI (Weak)	22473208	ENSG00000137807.9	3	-0.453	99	-0.402	99				Microarrays	POSITIVE	INDIRECT	DOWN
hsa-miR-106b-5p	KIF23	3	HITS-CLIP	Functional MTI (Weak)	22473208	ENSG00000137807.9	3	-0.453	99	-0.402	99	HEK293	Kidney	Embryonic/Fetal	PAR-CLIP	POSITIVE	DIRECT	DOWN
hsa-miR-106b-5p	KIF23	3	HITS-CLIP	Functional MTI (Weak)	22473208	ENSG00000137807.9	3	-0.453	99	-0.402	99	293S	Kidney		HITS-CLIP	POSITIVE	DIRECT	DOWN	no treatment (control)
hsa-miR-106b-5p	KIF23	3	HITS-CLIP	Functional MTI (Weak)	22473208	ENSG00000137807.9	3	-0.453	99	-0.402	99	293S	Kidney		HITS-CLIP	POSITIVE	DIRECT	DOWN	treatment: emetine
hsa-miR-106b-5p	KIF23	3	HITS-CLIP	Functional MTI (Weak)	22473208	ENSG00000137807.9	3	-0.453	99	-0.402	99	293S	Kidney		HITS-CLIP	POSITIVE	DIRECT	DOWN	treatment:hippuristanol
hsa-miR-106b-5p	KIF23	3	HITS-CLIP	Functional MTI (Weak)	22473208	ENSG00000137807.9	3	-0.453	99	-0.402	99	HEK293	Kidney	Embryonic/Fetal	PAR-CLIP	POSITIVE	DIRECT	DOWN	mild MNase digestion
hsa-miR-106b-5p	KIF23	3	PAR-CLIP	Functional MTI (Weak)	21572407	ENSG00000137807.9	3	-0.453	99	-0.402	99	293S	Kidney		HITS-CLIP	POSITIVE	DIRECT	DOWN	treatment: arsenite
hsa-miR-106b-5p	KIF23	3	PAR-CLIP	Functional MTI (Weak)	21572407	ENSG00000137807.9	3	-0.453	99	-0.402	99				Microarrays	POSITIVE	INDIRECT	DOWN
hsa-miR-106b-5p	KIF23	3	PAR-CLIP	Functional MTI (Weak)	21572407	ENSG00000137807.9	3	-0.453	99	-0.402	99	HEK293	Kidney	Embryonic/Fetal	PAR-CLIP	POSITIVE	DIRECT	DOWN
hsa-miR-106b-5p	KIF23	3	PAR-CLIP	Functional MTI (Weak)	21572407	ENSG00000137807.9	3	-0.453	99	-0.402	99	293S	Kidney		HITS-CLIP	POSITIVE	DIRECT	DOWN	no treatment (control)
hsa-miR-106b-5p	KIF23	3	PAR-CLIP	Functional MTI (Weak)	21572407	ENSG00000137807.9	3	-0.453	99	-0.402	99	293S	Kidney		HITS-CLIP	POSITIVE	DIRECT	DOWN	treatment: emetine
hsa-miR-106b-5p	KIF23	3	PAR-CLIP	Functional MTI (Weak)	21572407	ENSG00000137807.9	3	-0.453	99	-0.402	99	293S	Kidney		HITS-CLIP	POSITIVE	DIRECT	DOWN	treatment:hippuristanol
hsa-miR-106b-5p	KIF23	3	PAR-CLIP	Functional MTI (Weak)	21572407	ENSG00000137807.9	3	-0.453	99	-0.402	99	HEK293	Kidney	Embryonic/Fetal	PAR-CLIP	POSITIVE	DIRECT	DOWN	mild MNase digestion
hsa-miR-106b-5p	KIF23	3	Microarray	Functional MTI (Weak)	17242205	ENSG00000137807.9	3	-0.453	99	-0.402	99	293S	Kidney		HITS-CLIP	POSITIVE	DIRECT	DOWN	treatment: arsenite
hsa-miR-106b-5p	KIF23	3	Microarray	Functional MTI (Weak)	17242205	ENSG00000137807.9	3	-0.453	99	-0.402	99				Microarrays	POSITIVE	INDIRECT	DOWN
hsa-miR-106b-5p	KIF23	3	Microarray	Functional MTI (Weak)	17242205	ENSG00000137807.9	3	-0.453	99	-0.402	99	HEK293	Kidney	Embryonic/Fetal	PAR-CLIP	POSITIVE	DIRECT	DOWN
hsa-miR-106b-5p	KIF23	3	Microarray	Functional MTI (Weak)	17242205	ENSG00000137807.9	3	-0.453	99	-0.402	99	293S	Kidney		HITS-CLIP	POSITIVE	DIRECT	DOWN	no treatment (control)
hsa-miR-106b-5p	KIF23	3	Microarray	Functional MTI (Weak)	17242205	ENSG00000137807.9	3	-0.453	99	-0.402	99	293S	Kidney		HITS-CLIP	POSITIVE	DIRECT	DOWN	treatment: emetine
hsa-miR-106b-5p	KIF23	3	Microarray	Functional MTI (Weak)	17242205	ENSG00000137807.9	3	-0.453	99	-0.402	99	293S	Kidney		HITS-CLIP	POSITIVE	DIRECT	DOWN	treatment:hippuristanol
hsa-miR-106b-5p	KIF23	3	Microarray	Functional MTI (Weak)	17242205	ENSG00000137807.9	3	-0.453	99	-0.402	99	HEK293	Kidney	Embryonic/Fetal	PAR-CLIP	POSITIVE	DIRECT	DOWN	mild MNase digestion
hsa-miR-106b-5p	KIF23	3	PAR-CLIP	Functional MTI (Weak)	23446348	ENSG00000137807.9	3	-0.453	99	-0.402	99	293S	Kidney		HITS-CLIP	POSITIVE	DIRECT	DOWN	treatment: arsenite
hsa-miR-106b-5p	KIF23	3	PAR-CLIP	Functional MTI (Weak)	23446348	ENSG00000137807.9	3	-0.453	99	-0.402	99				Microarrays	POSITIVE	INDIRECT	DOWN
hsa-miR-106b-5p	KIF23	3	PAR-CLIP	Functional MTI (Weak)	23446348	ENSG00000137807.9	3	-0.453	99	-0.402	99	HEK293	Kidney	Embryonic/Fetal	PAR-CLIP	POSITIVE	DIRECT	DOWN
hsa-miR-106b-5p	KIF23	3	PAR-CLIP	Functional MTI (Weak)	23446348	ENSG00000137807.9	3	-0.453	99	-0.402	99	293S	Kidney		HITS-CLIP	POSITIVE	DIRECT	DOWN	no treatment (control)
hsa-miR-106b-5p	KIF23	3	PAR-CLIP	Functional MTI (Weak)	23446348	ENSG00000137807.9	3	-0.453	99	-0.402	99	293S	Kidney		HITS-CLIP	POSITIVE	DIRECT	DOWN	treatment: emetine
hsa-miR-106b-5p	KIF23	3	PAR-CLIP	Functional MTI (Weak)	23446348	ENSG00000137807.9	3	-0.453	99	-0.402	99	293S	Kidney		HITS-CLIP	POSITIVE	DIRECT	DOWN	treatment:hippuristanol
hsa-miR-106b-5p	KIF23	3	PAR-CLIP	Functional MTI (Weak)	23446348	ENSG00000137807.9	3	-0.453	99	-0.402	99	HEK293	Kidney	Embryonic/Fetal	PAR-CLIP	POSITIVE	DIRECT	DOWN	mild MNase digestion
hsa-miR-106b-5p	KLF10	3	HITS-CLIP	Functional MTI (Weak)	23313552	ENSG00000155090.10	2	-0.305	98	-0.305	98	HS5	Bone Marrow	Normal/Primary	HITS-CLIP	POSITIVE	DIRECT	DOWN
hsa-miR-106b-5p	KLF10	3	HITS-CLIP	Functional MTI (Weak)	23313552	ENSG00000155090.10	2	-0.305	98	-0.305	98	BT474	Mammary Gland	Cancer/Malignant	HITS-CLIP	POSITIVE	DIRECT	DOWN
hsa-miR-106b-5p	KLF3	3	PAR-CLIP	Functional MTI (Weak)	22012620	ENSG00000109787.8	2	-0.304	98	-0.233	97	BC3		Cancer/Malignant	PAR-CLIP	POSITIVE	DIRECT	DOWN
hsa-miR-106b-5p	KLF3	3	PAR-CLIP	Functional MTI (Weak)	22012620	ENSG00000109787.8	2	-0.304	98	-0.233	97	BC1		Cancer/Malignant	PAR-CLIP	POSITIVE	DIRECT	DOWN
hsa-miR-106b-5p	KLF3	3	PAR-CLIP	Functional MTI (Weak)	22012620	ENSG00000109787.8	2	-0.304	98	-0.233	97	HEK293	Kidney	Embryonic/Fetal	PAR-CLIP	POSITIVE	DIRECT	DOWN	mild MNase digestion
hsa-miR-106b-5p	KLF3	3	PAR-CLIP	Functional MTI (Weak)	22012620	ENSG00000109787.8	2	-0.304	98	-0.233	97	LCLBACD3		Normal/Primary	PAR-CLIP	POSITIVE	DIRECT	DOWN
hsa-miR-106b-5p	KLF3	3	PAR-CLIP	Functional MTI (Weak)	22012620	ENSG00000109787.8	2	-0.304	98	-0.233	97	HEK293	Kidney	Embryonic/Fetal	PAR-CLIP	POSITIVE	DIRECT	DOWN
hsa-miR-106b-5p	KLHL15	3	HITS-CLIP	Functional MTI (Weak)	22473208	ENSG00000174010.9	2	-0.236	96	-0.236	97	293S	Kidney		HITS-CLIP	POSITIVE	DIRECT	DOWN	treatment: emetine
hsa-miR-106b-5p	KLHL15	3	HITS-CLIP	Functional MTI (Weak)	22473208	ENSG00000174010.9	2	-0.236	96	-0.236	97	HEK293	Kidney	Embryonic/Fetal	PAR-CLIP	POSITIVE	DIRECT	DOWN	mild MNase digestion
hsa-miR-106b-5p	KLHL15	3	HITS-CLIP	Functional MTI (Weak)	22473208	ENSG00000174010.9	2	-0.236	96	-0.236	97	293S	Kidney		HITS-CLIP	POSITIVE	DIRECT	DOWN	treatment: arsenite
hsa-miR-106b-5p	KLHL15	3	HITS-CLIP	Functional MTI (Weak)	22473208	ENSG00000174010.9	2	-0.236	96	-0.236	97	HELA	Cervix	Cancer/Malignant	HITS-CLIP	POSITIVE	DIRECT	DOWN	Hela cells were treated with control shRNA.
hsa-miR-106b-5p	KLHL15	3	HITS-CLIP	Functional MTI (Weak)	22473208	ENSG00000174010.9	2	-0.236	96	-0.236	97	HEK293	Kidney	Embryonic/Fetal	PAR-CLIP	POSITIVE	DIRECT	DOWN
hsa-miR-106b-5p	KLHL20	3	HITS-CLIP	Functional MTI (Weak)	22473208	ENSG00000076321.6	2	-0.248	96	-0.239	97	HELA	Cervix	Cancer/Malignant	HITS-CLIP	POSITIVE	DIRECT	DOWN	Hela cells were treated with control shRNA.
hsa-miR-106b-5p	KLHL28	3	PAR-CLIP	Functional MTI (Weak)	20371350	ENSG00000179454.9	3	-0.22	95	-0.112	92	BT474	Mammary Gland	Cancer/Malignant	HITS-CLIP	POSITIVE	DIRECT	DOWN
hsa-miR-106b-5p	KLHL28	3	PAR-CLIP	Functional MTI (Weak)	20371350	ENSG00000179454.9	3	-0.22	95	-0.112	92	HEK293	Kidney	Embryonic/Fetal	PAR-CLIP	POSITIVE	DIRECT	DOWN
hsa-miR-106b-5p	KLHL28	3	PAR-CLIP	Functional MTI (Weak)	20371350	ENSG00000179454.9	3	-0.22	95	-0.112	92	HEK293	Kidney	Embryonic/Fetal	PAR-CLIP	POSITIVE	DIRECT	DOWN	mild MNase digestion
hsa-miR-106b-5p	KLHL28	3	PAR-CLIP	Functional MTI (Weak)	20371350	ENSG00000179454.9	3	-0.22	95	-0.112	92	LCL35		Normal/Primary	PAR-CLIP	POSITIVE	DIRECT	DOWN
hsa-miR-106b-5p	KLHL28	3	PAR-CLIP	Functional MTI (Weak)	21572407	ENSG00000179454.9	3	-0.22	95	-0.112	92	BT474	Mammary Gland	Cancer/Malignant	HITS-CLIP	POSITIVE	DIRECT	DOWN
hsa-miR-106b-5p	KLHL28	3	PAR-CLIP	Functional MTI (Weak)	21572407	ENSG00000179454.9	3	-0.22	95	-0.112	92	HEK293	Kidney	Embryonic/Fetal	PAR-CLIP	POSITIVE	DIRECT	DOWN
hsa-miR-106b-5p	KLHL28	3	PAR-CLIP	Functional MTI (Weak)	21572407	ENSG00000179454.9	3	-0.22	95	-0.112	92	HEK293	Kidney	Embryonic/Fetal	PAR-CLIP	POSITIVE	DIRECT	DOWN	mild MNase digestion
hsa-miR-106b-5p	KLHL28	3	PAR-CLIP	Functional MTI (Weak)	21572407	ENSG00000179454.9	3	-0.22	95	-0.112	92	LCL35		Normal/Primary	PAR-CLIP	POSITIVE	DIRECT	DOWN
hsa-miR-106b-5p	KLHL28	3	HITS-CLIP	Functional MTI (Weak)	22473208	ENSG00000179454.9	2	-0.095	87	-0.095	91	BT474	Mammary Gland	Cancer/Malignant	HITS-CLIP	POSITIVE	DIRECT	DOWN
hsa-miR-106b-5p	KLHL28	3	HITS-CLIP	Functional MTI (Weak)	22473208	ENSG00000179454.9	2	-0.095	87	-0.095	91	HEK293	Kidney	Embryonic/Fetal	PAR-CLIP	POSITIVE	DIRECT	DOWN
hsa-miR-106b-5p	KLHL28	3	HITS-CLIP	Functional MTI (Weak)	22473208	ENSG00000179454.9	2	-0.095	87	-0.095	91	HEK293	Kidney	Embryonic/Fetal	PAR-CLIP	POSITIVE	DIRECT	DOWN	mild MNase digestion
hsa-miR-106b-5p	KLHL28	3	HITS-CLIP	Functional MTI (Weak)	22473208	ENSG00000179454.9	2	-0.095	87	-0.095	91	LCL35		Normal/Primary	PAR-CLIP	POSITIVE	DIRECT	DOWN
hsa-miR-106b-5p	KLHL28	3	HITS-CLIP	Functional MTI (Weak)	22473208	ENSG00000179454.9	3	-0.22	95	-0.112	92	BT474	Mammary Gland	Cancer/Malignant	HITS-CLIP	POSITIVE	DIRECT	DOWN
hsa-miR-106b-5p	KLHL28	3	HITS-CLIP	Functional MTI (Weak)	22473208	ENSG00000179454.9	3	-0.22	95	-0.112	92	HEK293	Kidney	Embryonic/Fetal	PAR-CLIP	POSITIVE	DIRECT	DOWN
hsa-miR-106b-5p	KLHL28	3	HITS-CLIP	Functional MTI (Weak)	22473208	ENSG00000179454.9	3	-0.22	95	-0.112	92	HEK293	Kidney	Embryonic/Fetal	PAR-CLIP	POSITIVE	DIRECT	DOWN	mild MNase digestion
hsa-miR-106b-5p	KLHL28	3	HITS-CLIP	Functional MTI (Weak)	22473208	ENSG00000179454.9	3	-0.22	95	-0.112	92	LCL35		Normal/Primary	PAR-CLIP	POSITIVE	DIRECT	DOWN
hsa-miR-106b-5p	KLHL28	3	PAR-CLIP	Functional MTI (Weak)	21572407	ENSG00000179454.9	2	-0.095	87	-0.095	91	BT474	Mammary Gland	Cancer/Malignant	HITS-CLIP	POSITIVE	DIRECT	DOWN
hsa-miR-106b-5p	KLHL28	3	PAR-CLIP	Functional MTI (Weak)	21572407	ENSG00000179454.9	2	-0.095	87	-0.095	91	HEK293	Kidney	Embryonic/Fetal	PAR-CLIP	POSITIVE	DIRECT	DOWN
hsa-miR-106b-5p	KLHL28	3	PAR-CLIP	Functional MTI (Weak)	21572407	ENSG00000179454.9	2	-0.095	87	-0.095	91	HEK293	Kidney	Embryonic/Fetal	PAR-CLIP	POSITIVE	DIRECT	DOWN	mild MNase digestion
hsa-miR-106b-5p	KLHL28	3	PAR-CLIP	Functional MTI (Weak)	21572407	ENSG00000179454.9	2	-0.095	87	-0.095	91	LCL35		Normal/Primary	PAR-CLIP	POSITIVE	DIRECT	DOWN
hsa-miR-106b-5p	KLHL28	3	HITS-CLIP	Functional MTI (Weak)	23824327	ENSG00000179454.9	2	-0.095	87	-0.095	91	BT474	Mammary Gland	Cancer/Malignant	HITS-CLIP	POSITIVE	DIRECT	DOWN
hsa-miR-106b-5p	KLHL28	3	HITS-CLIP	Functional MTI (Weak)	23824327	ENSG00000179454.9	2	-0.095	87	-0.095	91	HEK293	Kidney	Embryonic/Fetal	PAR-CLIP	POSITIVE	DIRECT	DOWN
hsa-miR-106b-5p	KLHL28	3	HITS-CLIP	Functional MTI (Weak)	23824327	ENSG00000179454.9	2	-0.095	87	-0.095	91	HEK293	Kidney	Embryonic/Fetal	PAR-CLIP	POSITIVE	DIRECT	DOWN	mild MNase digestion
hsa-miR-106b-5p	KLHL28	3	HITS-CLIP	Functional MTI (Weak)	23824327	ENSG00000179454.9	2	-0.095	87	-0.095	91	LCL35		Normal/Primary	PAR-CLIP	POSITIVE	DIRECT	DOWN
hsa-miR-106b-5p	KLHL28	3	PAR-CLIP	Functional MTI (Weak)	23592263	ENSG00000179454.9	2	-0.095	87	-0.095	91	BT474	Mammary Gland	Cancer/Malignant	HITS-CLIP	POSITIVE	DIRECT	DOWN
hsa-miR-106b-5p	KLHL28	3	PAR-CLIP	Functional MTI (Weak)	23592263	ENSG00000179454.9	2	-0.095	87	-0.095	91	HEK293	Kidney	Embryonic/Fetal	PAR-CLIP	POSITIVE	DIRECT	DOWN
hsa-miR-106b-5p	KLHL28	3	PAR-CLIP	Functional MTI (Weak)	23592263	ENSG00000179454.9	2	-0.095	87	-0.095	91	HEK293	Kidney	Embryonic/Fetal	PAR-CLIP	POSITIVE	DIRECT	DOWN	mild MNase digestion
hsa-miR-106b-5p	KLHL28	3	PAR-CLIP	Functional MTI (Weak)	23592263	ENSG00000179454.9	2	-0.095	87	-0.095	91	LCL35		Normal/Primary	PAR-CLIP	POSITIVE	DIRECT	DOWN
hsa-miR-106b-5p	KLHL28	3	HITS-CLIP	Functional MTI (Weak)	23824327	ENSG00000179454.9	3	-0.22	95	-0.112	92	BT474	Mammary Gland	Cancer/Malignant	HITS-CLIP	POSITIVE	DIRECT	DOWN
hsa-miR-106b-5p	KLHL28	3	HITS-CLIP	Functional MTI (Weak)	23824327	ENSG00000179454.9	3	-0.22	95	-0.112	92	HEK293	Kidney	Embryonic/Fetal	PAR-CLIP	POSITIVE	DIRECT	DOWN
hsa-miR-106b-5p	KLHL28	3	HITS-CLIP	Functional MTI (Weak)	23824327	ENSG00000179454.9	3	-0.22	95	-0.112	92	HEK293	Kidney	Embryonic/Fetal	PAR-CLIP	POSITIVE	DIRECT	DOWN	mild MNase digestion
hsa-miR-106b-5p	KLHL28	3	HITS-CLIP	Functional MTI (Weak)	23824327	ENSG00000179454.9	3	-0.22	95	-0.112	92	LCL35		Normal/Primary	PAR-CLIP	POSITIVE	DIRECT	DOWN
hsa-miR-106b-5p	KLHL28	3	PAR-CLIP	Functional MTI (Weak)	20371350	ENSG00000179454.9	2	-0.095	87	-0.095	91	BT474	Mammary Gland	Cancer/Malignant	HITS-CLIP	POSITIVE	DIRECT	DOWN
hsa-miR-106b-5p	KLHL28	3	PAR-CLIP	Functional MTI (Weak)	20371350	ENSG00000179454.9	2	-0.095	87	-0.095	91	HEK293	Kidney	Embryonic/Fetal	PAR-CLIP	POSITIVE	DIRECT	DOWN
hsa-miR-106b-5p	KLHL28	3	PAR-CLIP	Functional MTI (Weak)	20371350	ENSG00000179454.9	2	-0.095	87	-0.095	91	HEK293	Kidney	Embryonic/Fetal	PAR-CLIP	POSITIVE	DIRECT	DOWN	mild MNase digestion
hsa-miR-106b-5p	KLHL28	3	PAR-CLIP	Functional MTI (Weak)	20371350	ENSG00000179454.9	2	-0.095	87	-0.095	91	LCL35		Normal/Primary	PAR-CLIP	POSITIVE	DIRECT	DOWN
hsa-miR-106b-5p	KLHL28	3	PAR-CLIP	Functional MTI (Weak)	23592263	ENSG00000179454.9	3	-0.22	95	-0.112	92	BT474	Mammary Gland	Cancer/Malignant	HITS-CLIP	POSITIVE	DIRECT	DOWN
hsa-miR-106b-5p	KLHL28	3	PAR-CLIP	Functional MTI (Weak)	23592263	ENSG00000179454.9	3	-0.22	95	-0.112	92	HEK293	Kidney	Embryonic/Fetal	PAR-CLIP	POSITIVE	DIRECT	DOWN
hsa-miR-106b-5p	KLHL28	3	PAR-CLIP	Functional MTI (Weak)	23592263	ENSG00000179454.9	3	-0.22	95	-0.112	92	HEK293	Kidney	Embryonic/Fetal	PAR-CLIP	POSITIVE	DIRECT	DOWN	mild MNase digestion
hsa-miR-106b-5p	KLHL28	3	PAR-CLIP	Functional MTI (Weak)	23592263	ENSG00000179454.9	3	-0.22	95	-0.112	92	LCL35		Normal/Primary	PAR-CLIP	POSITIVE	DIRECT	DOWN
hsa-miR-106b-5p	KMT2B	3	PAR-CLIP	Functional MTI (Weak)	20371350	ENSG00000272333.1	2	-0.33	98	-0.33	99	HEK293	Kidney	Embryonic/Fetal	PAR-CLIP	POSITIVE	DIRECT	DOWN
hsa-miR-106b-5p	KMT2B	3	PAR-CLIP	Functional MTI (Weak)	20371350	ENSG00000272333.1	2	-0.33	98	-0.33	99	BC3		Cancer/Malignant	PAR-CLIP	POSITIVE	DIRECT	DOWN
hsa-miR-106b-5p	KMT2B	3	PAR-CLIP	Functional MTI (Weak)	22012620	ENSG00000272333.1	2	-0.33	98	-0.33	99	HEK293	Kidney	Embryonic/Fetal	PAR-CLIP	POSITIVE	DIRECT	DOWN
hsa-miR-106b-5p	KMT2B	3	PAR-CLIP	Functional MTI (Weak)	22012620	ENSG00000272333.1	2	-0.33	98	-0.33	99	BC3		Cancer/Malignant	PAR-CLIP	POSITIVE	DIRECT	DOWN
hsa-miR-106b-5p	KMT2B	3	PAR-CLIP	Functional MTI (Weak)	21572407	ENSG00000272333.1	2	-0.33	98	-0.33	99	HEK293	Kidney	Embryonic/Fetal	PAR-CLIP	POSITIVE	DIRECT	DOWN
hsa-miR-106b-5p	KMT2B	3	PAR-CLIP	Functional MTI (Weak)	21572407	ENSG00000272333.1	2	-0.33	98	-0.33	99	BC3		Cancer/Malignant	PAR-CLIP	POSITIVE	DIRECT	DOWN
hsa-miR-106b-5p	KPNA2	3	PAR-CLIP	Functional MTI (Weak)	24398324	ENSG00000182481.4	2	-0.376	99	-0.23	97	ESC	Embryo	Embryonic/Fetal
hsa-miR-106b-5p	KPNA2	3	PAR-CLIP	Functional MTI (Weak)	24398324	ENSG00000182481.4	2	-0.376	99	-0.23	97	HEK293	Kidney	Embryonic/Fetal	PAR-CLIP	POSITIVE	DIRECT	DOWN	mild MNase digestion
hsa-miR-106b-5p	KPNA2	3	PAR-CLIP	Functional MTI (Weak)	24398324	ENSG00000182481.4	2	-0.376	99	-0.23	97	BC1		Cancer/Malignant	PAR-CLIP	POSITIVE	DIRECT	DOWN
hsa-miR-106b-5p	KPNA2	3	PAR-CLIP	Functional MTI (Weak)	24398324	ENSG00000182481.4	2	-0.376	99	-0.23	97	HS5	Bone Marrow	Normal/Primary	HITS-CLIP	POSITIVE	DIRECT	DOWN
hsa-miR-106b-5p	KPNA2	3	PAR-CLIP	Functional MTI (Weak)	24398324	ENSG00000182481.4	2	-0.376	99	-0.23	97	HELA	Cervix	Cancer/Malignant	HITS-CLIP	POSITIVE	DIRECT	DOWN	Hela cells were treated with control shRNA.
hsa-miR-106b-5p	KPNA2	3	PAR-CLIP	Functional MTI (Weak)	24398324	ENSG00000182481.4	2	-0.376	99	-0.23	97	BT474	Mammary Gland	Cancer/Malignant	HITS-CLIP	POSITIVE	DIRECT	DOWN
hsa-miR-106b-5p	KPNA2	3	PAR-CLIP	Functional MTI (Weak)	24398324	ENSG00000182481.4	2	-0.376	99	-0.23	97	BCBL1	Bone Marrow	Cancer/Malignant	HITS-CLIP	POSITIVE	DIRECT	DOWN
hsa-miR-106b-5p	KPNA2	3	PAR-CLIP	Functional MTI (Weak)	24398324	ENSG00000182481.4	2	-0.376	99	-0.23	97	HEK293	Kidney	Embryonic/Fetal	PAR-CLIP	POSITIVE	DIRECT	DOWN
hsa-miR-106b-5p	KPNA2	3	PAR-CLIP	Functional MTI (Weak)	20371350	ENSG00000182481.4	2	-0.376	99	-0.23	97	ESC	Embryo	Embryonic/Fetal
hsa-miR-106b-5p	KPNA2	3	PAR-CLIP	Functional MTI (Weak)	20371350	ENSG00000182481.4	2	-0.376	99	-0.23	97	HEK293	Kidney	Embryonic/Fetal	PAR-CLIP	POSITIVE	DIRECT	DOWN	mild MNase digestion
hsa-miR-106b-5p	KPNA2	3	PAR-CLIP	Functional MTI (Weak)	20371350	ENSG00000182481.4	2	-0.376	99	-0.23	97	BC1		Cancer/Malignant	PAR-CLIP	POSITIVE	DIRECT	DOWN
hsa-miR-106b-5p	KPNA2	3	PAR-CLIP	Functional MTI (Weak)	20371350	ENSG00000182481.4	2	-0.376	99	-0.23	97	HS5	Bone Marrow	Normal/Primary	HITS-CLIP	POSITIVE	DIRECT	DOWN
hsa-miR-106b-5p	KPNA2	3	PAR-CLIP	Functional MTI (Weak)	20371350	ENSG00000182481.4	2	-0.376	99	-0.23	97	HELA	Cervix	Cancer/Malignant	HITS-CLIP	POSITIVE	DIRECT	DOWN	Hela cells were treated with control shRNA.
hsa-miR-106b-5p	KPNA2	3	PAR-CLIP	Functional MTI (Weak)	20371350	ENSG00000182481.4	2	-0.376	99	-0.23	97	BT474	Mammary Gland	Cancer/Malignant	HITS-CLIP	POSITIVE	DIRECT	DOWN
hsa-miR-106b-5p	KPNA2	3	PAR-CLIP	Functional MTI (Weak)	20371350	ENSG00000182481.4	2	-0.376	99	-0.23	97	BCBL1	Bone Marrow	Cancer/Malignant	HITS-CLIP	POSITIVE	DIRECT	DOWN
hsa-miR-106b-5p	KPNA2	3	PAR-CLIP	Functional MTI (Weak)	20371350	ENSG00000182481.4	2	-0.376	99	-0.23	97	HEK293	Kidney	Embryonic/Fetal	PAR-CLIP	POSITIVE	DIRECT	DOWN
hsa-miR-106b-5p	KPNA2	3	HITS-CLIP	Functional MTI (Weak)	22473208	ENSG00000182481.4	2	-0.376	99	-0.23	97	ESC	Embryo	Embryonic/Fetal
hsa-miR-106b-5p	KPNA2	3	HITS-CLIP	Functional MTI (Weak)	22473208	ENSG00000182481.4	2	-0.376	99	-0.23	97	HEK293	Kidney	Embryonic/Fetal	PAR-CLIP	POSITIVE	DIRECT	DOWN	mild MNase digestion
hsa-miR-106b-5p	KPNA2	3	HITS-CLIP	Functional MTI (Weak)	22473208	ENSG00000182481.4	2	-0.376	99	-0.23	97	BC1		Cancer/Malignant	PAR-CLIP	POSITIVE	DIRECT	DOWN
hsa-miR-106b-5p	KPNA2	3	HITS-CLIP	Functional MTI (Weak)	22473208	ENSG00000182481.4	2	-0.376	99	-0.23	97	HS5	Bone Marrow	Normal/Primary	HITS-CLIP	POSITIVE	DIRECT	DOWN
hsa-miR-106b-5p	KPNA2	3	HITS-CLIP	Functional MTI (Weak)	22473208	ENSG00000182481.4	2	-0.376	99	-0.23	97	HELA	Cervix	Cancer/Malignant	HITS-CLIP	POSITIVE	DIRECT	DOWN	Hela cells were treated with control shRNA.
hsa-miR-106b-5p	KPNA2	3	HITS-CLIP	Functional MTI (Weak)	22473208	ENSG00000182481.4	2	-0.376	99	-0.23	97	BT474	Mammary Gland	Cancer/Malignant	HITS-CLIP	POSITIVE	DIRECT	DOWN
hsa-miR-106b-5p	KPNA2	3	HITS-CLIP	Functional MTI (Weak)	22473208	ENSG00000182481.4	2	-0.376	99	-0.23	97	BCBL1	Bone Marrow	Cancer/Malignant	HITS-CLIP	POSITIVE	DIRECT	DOWN
hsa-miR-106b-5p	KPNA2	3	HITS-CLIP	Functional MTI (Weak)	22473208	ENSG00000182481.4	2	-0.376	99	-0.23	97	HEK293	Kidney	Embryonic/Fetal	PAR-CLIP	POSITIVE	DIRECT	DOWN
hsa-miR-106b-5p	KPNA2	3	PAR-CLIP	Functional MTI (Weak)	23592263	ENSG00000182481.4	2	-0.376	99	-0.23	97	ESC	Embryo	Embryonic/Fetal
hsa-miR-106b-5p	KPNA2	3	PAR-CLIP	Functional MTI (Weak)	23592263	ENSG00000182481.4	2	-0.376	99	-0.23	97	HEK293	Kidney	Embryonic/Fetal	PAR-CLIP	POSITIVE	DIRECT	DOWN	mild MNase digestion
hsa-miR-106b-5p	KPNA2	3	PAR-CLIP	Functional MTI (Weak)	23592263	ENSG00000182481.4	2	-0.376	99	-0.23	97	BC1		Cancer/Malignant	PAR-CLIP	POSITIVE	DIRECT	DOWN
hsa-miR-106b-5p	KPNA2	3	PAR-CLIP	Functional MTI (Weak)	23592263	ENSG00000182481.4	2	-0.376	99	-0.23	97	HS5	Bone Marrow	Normal/Primary	HITS-CLIP	POSITIVE	DIRECT	DOWN
hsa-miR-106b-5p	KPNA2	3	PAR-CLIP	Functional MTI (Weak)	23592263	ENSG00000182481.4	2	-0.376	99	-0.23	97	HELA	Cervix	Cancer/Malignant	HITS-CLIP	POSITIVE	DIRECT	DOWN	Hela cells were treated with control shRNA.
hsa-miR-106b-5p	KPNA2	3	PAR-CLIP	Functional MTI (Weak)	23592263	ENSG00000182481.4	2	-0.376	99	-0.23	97	BT474	Mammary Gland	Cancer/Malignant	HITS-CLIP	POSITIVE	DIRECT	DOWN
hsa-miR-106b-5p	KPNA2	3	PAR-CLIP	Functional MTI (Weak)	23592263	ENSG00000182481.4	2	-0.376	99	-0.23	97	BCBL1	Bone Marrow	Cancer/Malignant	HITS-CLIP	POSITIVE	DIRECT	DOWN
hsa-miR-106b-5p	KPNA2	3	PAR-CLIP	Functional MTI (Weak)	23592263	ENSG00000182481.4	2	-0.376	99	-0.23	97	HEK293	Kidney	Embryonic/Fetal	PAR-CLIP	POSITIVE	DIRECT	DOWN
hsa-miR-106b-5p	KPNA2	3	PAR-CLIP	Functional MTI (Weak)	27292025	ENSG00000182481.4	2	-0.376	99	-0.23	97	ESC	Embryo	Embryonic/Fetal
hsa-miR-106b-5p	KPNA2	3	PAR-CLIP	Functional MTI (Weak)	27292025	ENSG00000182481.4	2	-0.376	99	-0.23	97	HEK293	Kidney	Embryonic/Fetal	PAR-CLIP	POSITIVE	DIRECT	DOWN	mild MNase digestion
hsa-miR-106b-5p	KPNA2	3	PAR-CLIP	Functional MTI (Weak)	27292025	ENSG00000182481.4	2	-0.376	99	-0.23	97	BC1		Cancer/Malignant	PAR-CLIP	POSITIVE	DIRECT	DOWN
hsa-miR-106b-5p	KPNA2	3	PAR-CLIP	Functional MTI (Weak)	27292025	ENSG00000182481.4	2	-0.376	99	-0.23	97	HS5	Bone Marrow	Normal/Primary	HITS-CLIP	POSITIVE	DIRECT	DOWN
hsa-miR-106b-5p	KPNA2	3	PAR-CLIP	Functional MTI (Weak)	27292025	ENSG00000182481.4	2	-0.376	99	-0.23	97	HELA	Cervix	Cancer/Malignant	HITS-CLIP	POSITIVE	DIRECT	DOWN	Hela cells were treated with control shRNA.
hsa-miR-106b-5p	KPNA2	3	PAR-CLIP	Functional MTI (Weak)	27292025	ENSG00000182481.4	2	-0.376	99	-0.23	97	BT474	Mammary Gland	Cancer/Malignant	HITS-CLIP	POSITIVE	DIRECT	DOWN
hsa-miR-106b-5p	KPNA2	3	PAR-CLIP	Functional MTI (Weak)	27292025	ENSG00000182481.4	2	-0.376	99	-0.23	97	BCBL1	Bone Marrow	Cancer/Malignant	HITS-CLIP	POSITIVE	DIRECT	DOWN
hsa-miR-106b-5p	KPNA2	3	PAR-CLIP	Functional MTI (Weak)	27292025	ENSG00000182481.4	2	-0.376	99	-0.23	97	HEK293	Kidney	Embryonic/Fetal	PAR-CLIP	POSITIVE	DIRECT	DOWN
hsa-miR-106b-5p	KPNA2	3	PAR-CLIP	Functional MTI (Weak)	22012620	ENSG00000182481.4	2	-0.376	99	-0.23	97	ESC	Embryo	Embryonic/Fetal
hsa-miR-106b-5p	KPNA2	3	PAR-CLIP	Functional MTI (Weak)	22012620	ENSG00000182481.4	2	-0.376	99	-0.23	97	HEK293	Kidney	Embryonic/Fetal	PAR-CLIP	POSITIVE	DIRECT	DOWN	mild MNase digestion
hsa-miR-106b-5p	KPNA2	3	PAR-CLIP	Functional MTI (Weak)	22012620	ENSG00000182481.4	2	-0.376	99	-0.23	97	BC1		Cancer/Malignant	PAR-CLIP	POSITIVE	DIRECT	DOWN
hsa-miR-106b-5p	KPNA2	3	PAR-CLIP	Functional MTI (Weak)	22012620	ENSG00000182481.4	2	-0.376	99	-0.23	97	HS5	Bone Marrow	Normal/Primary	HITS-CLIP	POSITIVE	DIRECT	DOWN
hsa-miR-106b-5p	KPNA2	3	PAR-CLIP	Functional MTI (Weak)	22012620	ENSG00000182481.4	2	-0.376	99	-0.23	97	HELA	Cervix	Cancer/Malignant	HITS-CLIP	POSITIVE	DIRECT	DOWN	Hela cells were treated with control shRNA.
hsa-miR-106b-5p	KPNA2	3	PAR-CLIP	Functional MTI (Weak)	22012620	ENSG00000182481.4	2	-0.376	99	-0.23	97	BT474	Mammary Gland	Cancer/Malignant	HITS-CLIP	POSITIVE	DIRECT	DOWN
hsa-miR-106b-5p	KPNA2	3	PAR-CLIP	Functional MTI (Weak)	22012620	ENSG00000182481.4	2	-0.376	99	-0.23	97	BCBL1	Bone Marrow	Cancer/Malignant	HITS-CLIP	POSITIVE	DIRECT	DOWN
hsa-miR-106b-5p	KPNA2	3	PAR-CLIP	Functional MTI (Weak)	22012620	ENSG00000182481.4	2	-0.376	99	-0.23	97	HEK293	Kidney	Embryonic/Fetal	PAR-CLIP	POSITIVE	DIRECT	DOWN
hsa-miR-106b-5p	KPNA2	3	PAR-CLIP	Functional MTI (Weak)	21572407	ENSG00000182481.4	2	-0.376	99	-0.23	97	ESC	Embryo	Embryonic/Fetal
hsa-miR-106b-5p	KPNA2	3	PAR-CLIP	Functional MTI (Weak)	21572407	ENSG00000182481.4	2	-0.376	99	-0.23	97	HEK293	Kidney	Embryonic/Fetal	PAR-CLIP	POSITIVE	DIRECT	DOWN	mild MNase digestion
hsa-miR-106b-5p	KPNA2	3	PAR-CLIP	Functional MTI (Weak)	21572407	ENSG00000182481.4	2	-0.376	99	-0.23	97	BC1		Cancer/Malignant	PAR-CLIP	POSITIVE	DIRECT	DOWN
hsa-miR-106b-5p	KPNA2	3	PAR-CLIP	Functional MTI (Weak)	21572407	ENSG00000182481.4	2	-0.376	99	-0.23	97	HS5	Bone Marrow	Normal/Primary	HITS-CLIP	POSITIVE	DIRECT	DOWN
hsa-miR-106b-5p	KPNA2	3	PAR-CLIP	Functional MTI (Weak)	21572407	ENSG00000182481.4	2	-0.376	99	-0.23	97	HELA	Cervix	Cancer/Malignant	HITS-CLIP	POSITIVE	DIRECT	DOWN	Hela cells were treated with control shRNA.
hsa-miR-106b-5p	KPNA2	3	PAR-CLIP	Functional MTI (Weak)	21572407	ENSG00000182481.4	2	-0.376	99	-0.23	97	BT474	Mammary Gland	Cancer/Malignant	HITS-CLIP	POSITIVE	DIRECT	DOWN
hsa-miR-106b-5p	KPNA2	3	PAR-CLIP	Functional MTI (Weak)	21572407	ENSG00000182481.4	2	-0.376	99	-0.23	97	BCBL1	Bone Marrow	Cancer/Malignant	HITS-CLIP	POSITIVE	DIRECT	DOWN
hsa-miR-106b-5p	KPNA2	3	PAR-CLIP	Functional MTI (Weak)	21572407	ENSG00000182481.4	2	-0.376	99	-0.23	97	HEK293	Kidney	Embryonic/Fetal	PAR-CLIP	POSITIVE	DIRECT	DOWN
hsa-miR-106b-5p	LAMTOR1	3	PAR-CLIP	Functional MTI (Weak)	24398324	ENSG00000149357.5	2	-0.156	92	-0.156	94	HELA	Cervix	Cancer/Malignant	HITS-CLIP	POSITIVE	DIRECT	DOWN	Hela cells were treated with control shRNA.
hsa-miR-106b-5p	LAMTOR1	3	PAR-CLIP	Functional MTI (Weak)	24398324	ENSG00000149357.5	2	-0.156	92	-0.156	94	293S	Kidney		HITS-CLIP	POSITIVE	DIRECT	DOWN	no treatment (control)
hsa-miR-106b-5p	LAMTOR1	3	PAR-CLIP	Functional MTI (Weak)	24398324	ENSG00000149357.5	2	-0.156	92	-0.156	94	HEK293	Kidney	Embryonic/Fetal	PAR-CLIP	POSITIVE	DIRECT	DOWN	mild MNase digestion
hsa-miR-106b-5p	LAMTOR1	3	PAR-CLIP	Functional MTI (Weak)	20371350	ENSG00000149357.5	2	-0.156	92	-0.156	94	HELA	Cervix	Cancer/Malignant	HITS-CLIP	POSITIVE	DIRECT	DOWN	Hela cells were treated with control shRNA.
hsa-miR-106b-5p	LAMTOR1	3	PAR-CLIP	Functional MTI (Weak)	20371350	ENSG00000149357.5	2	-0.156	92	-0.156	94	293S	Kidney		HITS-CLIP	POSITIVE	DIRECT	DOWN	no treatment (control)
hsa-miR-106b-5p	LAMTOR1	3	PAR-CLIP	Functional MTI (Weak)	20371350	ENSG00000149357.5	2	-0.156	92	-0.156	94	HEK293	Kidney	Embryonic/Fetal	PAR-CLIP	POSITIVE	DIRECT	DOWN	mild MNase digestion
hsa-miR-106b-5p	LAMTOR1	3	PAR-CLIP	Functional MTI (Weak)	23446348	ENSG00000149357.5	2	-0.156	92	-0.156	94	HELA	Cervix	Cancer/Malignant	HITS-CLIP	POSITIVE	DIRECT	DOWN	Hela cells were treated with control shRNA.
hsa-miR-106b-5p	LAMTOR1	3	PAR-CLIP	Functional MTI (Weak)	23446348	ENSG00000149357.5	2	-0.156	92	-0.156	94	293S	Kidney		HITS-CLIP	POSITIVE	DIRECT	DOWN	no treatment (control)
hsa-miR-106b-5p	LAMTOR1	3	PAR-CLIP	Functional MTI (Weak)	23446348	ENSG00000149357.5	2	-0.156	92	-0.156	94	HEK293	Kidney	Embryonic/Fetal	PAR-CLIP	POSITIVE	DIRECT	DOWN	mild MNase digestion
hsa-miR-106b-5p	LAPTM4A	3	PAR-CLIP	Functional MTI (Weak)	20371350	ENSG00000068697.6	2	-0.357	99	-0.353	99	EF3DAGO2		Normal/Primary	PAR-CLIP	POSITIVE	DIRECT	DOWN
hsa-miR-106b-5p	LAPTM4A	3	PAR-CLIP	Functional MTI (Weak)	20371350	ENSG00000068697.6	2	-0.357	99	-0.353	99	LCLBACD1		Normal/Primary	PAR-CLIP	POSITIVE	DIRECT	DOWN
hsa-miR-106b-5p	LAPTM4A	3	PAR-CLIP	Functional MTI (Weak)	20371350	ENSG00000068697.6	2	-0.357	99	-0.353	99	LCLBACD3		Normal/Primary	PAR-CLIP	POSITIVE	DIRECT	DOWN
hsa-miR-106b-5p	LAPTM4A	3	PAR-CLIP	Functional MTI (Weak)	20371350	ENSG00000068697.6	2	-0.357	99	-0.353	99	HEK293	Kidney	Embryonic/Fetal	PAR-CLIP	POSITIVE	DIRECT	DOWN	mild MNase digestion
hsa-miR-106b-5p	LAPTM4A	3	PAR-CLIP	Functional MTI (Weak)	24398324	ENSG00000068697.6	2	-0.357	99	-0.353	99	EF3DAGO2		Normal/Primary	PAR-CLIP	POSITIVE	DIRECT	DOWN
hsa-miR-106b-5p	LAPTM4A	3	PAR-CLIP	Functional MTI (Weak)	24398324	ENSG00000068697.6	2	-0.357	99	-0.353	99	LCLBACD1		Normal/Primary	PAR-CLIP	POSITIVE	DIRECT	DOWN
hsa-miR-106b-5p	LAPTM4A	3	PAR-CLIP	Functional MTI (Weak)	24398324	ENSG00000068697.6	2	-0.357	99	-0.353	99	LCLBACD3		Normal/Primary	PAR-CLIP	POSITIVE	DIRECT	DOWN
hsa-miR-106b-5p	LAPTM4A	3	PAR-CLIP	Functional MTI (Weak)	24398324	ENSG00000068697.6	2	-0.357	99	-0.353	99	HEK293	Kidney	Embryonic/Fetal	PAR-CLIP	POSITIVE	DIRECT	DOWN	mild MNase digestion
hsa-miR-106b-5p	LAPTM4A	3	PAR-CLIP	Functional MTI (Weak)	23446348	ENSG00000068697.6	2	-0.357	99	-0.353	99	EF3DAGO2		Normal/Primary	PAR-CLIP	POSITIVE	DIRECT	DOWN
hsa-miR-106b-5p	LAPTM4A	3	PAR-CLIP	Functional MTI (Weak)	23446348	ENSG00000068697.6	2	-0.357	99	-0.353	99	LCLBACD1		Normal/Primary	PAR-CLIP	POSITIVE	DIRECT	DOWN
hsa-miR-106b-5p	LAPTM4A	3	PAR-CLIP	Functional MTI (Weak)	23446348	ENSG00000068697.6	2	-0.357	99	-0.353	99	LCLBACD3		Normal/Primary	PAR-CLIP	POSITIVE	DIRECT	DOWN
hsa-miR-106b-5p	LAPTM4A	3	PAR-CLIP	Functional MTI (Weak)	23446348	ENSG00000068697.6	2	-0.357	99	-0.353	99	HEK293	Kidney	Embryonic/Fetal	PAR-CLIP	POSITIVE	DIRECT	DOWN	mild MNase digestion
hsa-miR-106b-5p	LAPTM4A	3	HITS-CLIP	Functional MTI (Weak)	22473208	ENSG00000068697.6	2	-0.357	99	-0.353	99	EF3DAGO2		Normal/Primary	PAR-CLIP	POSITIVE	DIRECT	DOWN
hsa-miR-106b-5p	LAPTM4A	3	HITS-CLIP	Functional MTI (Weak)	22473208	ENSG00000068697.6	2	-0.357	99	-0.353	99	LCLBACD1		Normal/Primary	PAR-CLIP	POSITIVE	DIRECT	DOWN
hsa-miR-106b-5p	LAPTM4A	3	HITS-CLIP	Functional MTI (Weak)	22473208	ENSG00000068697.6	2	-0.357	99	-0.353	99	LCLBACD3		Normal/Primary	PAR-CLIP	POSITIVE	DIRECT	DOWN
hsa-miR-106b-5p	LAPTM4A	3	HITS-CLIP	Functional MTI (Weak)	22473208	ENSG00000068697.6	2	-0.357	99	-0.353	99	HEK293	Kidney	Embryonic/Fetal	PAR-CLIP	POSITIVE	DIRECT	DOWN	mild MNase digestion
hsa-miR-106b-5p	LAPTM4A	3	PAR-CLIP	Functional MTI (Weak)	21572407	ENSG00000068697.6	2	-0.357	99	-0.353	99	EF3DAGO2		Normal/Primary	PAR-CLIP	POSITIVE	DIRECT	DOWN
hsa-miR-106b-5p	LAPTM4A	3	PAR-CLIP	Functional MTI (Weak)	21572407	ENSG00000068697.6	2	-0.357	99	-0.353	99	LCLBACD1		Normal/Primary	PAR-CLIP	POSITIVE	DIRECT	DOWN
hsa-miR-106b-5p	LAPTM4A	3	PAR-CLIP	Functional MTI (Weak)	21572407	ENSG00000068697.6	2	-0.357	99	-0.353	99	LCLBACD3		Normal/Primary	PAR-CLIP	POSITIVE	DIRECT	DOWN
hsa-miR-106b-5p	LAPTM4A	3	PAR-CLIP	Functional MTI (Weak)	21572407	ENSG00000068697.6	2	-0.357	99	-0.353	99	HEK293	Kidney	Embryonic/Fetal	PAR-CLIP	POSITIVE	DIRECT	DOWN	mild MNase digestion
hsa-miR-106b-5p	LAPTM4A	3	PAR-CLIP	Functional MTI (Weak)	22012620	ENSG00000068697.6	2	-0.357	99	-0.353	99	EF3DAGO2		Normal/Primary	PAR-CLIP	POSITIVE	DIRECT	DOWN
hsa-miR-106b-5p	LAPTM4A	3	PAR-CLIP	Functional MTI (Weak)	22012620	ENSG00000068697.6	2	-0.357	99	-0.353	99	LCLBACD1		Normal/Primary	PAR-CLIP	POSITIVE	DIRECT	DOWN
hsa-miR-106b-5p	LAPTM4A	3	PAR-CLIP	Functional MTI (Weak)	22012620	ENSG00000068697.6	2	-0.357	99	-0.353	99	LCLBACD3		Normal/Primary	PAR-CLIP	POSITIVE	DIRECT	DOWN
hsa-miR-106b-5p	LAPTM4A	3	PAR-CLIP	Functional MTI (Weak)	22012620	ENSG00000068697.6	2	-0.357	99	-0.353	99	HEK293	Kidney	Embryonic/Fetal	PAR-CLIP	POSITIVE	DIRECT	DOWN	mild MNase digestion
hsa-miR-106b-5p	LAPTM4A	3	PAR-CLIP	Functional MTI (Weak)	23592263	ENSG00000068697.6	2	-0.357	99	-0.353	99	EF3DAGO2		Normal/Primary	PAR-CLIP	POSITIVE	DIRECT	DOWN
hsa-miR-106b-5p	LAPTM4A	3	PAR-CLIP	Functional MTI (Weak)	23592263	ENSG00000068697.6	2	-0.357	99	-0.353	99	LCLBACD1		Normal/Primary	PAR-CLIP	POSITIVE	DIRECT	DOWN
hsa-miR-106b-5p	LAPTM4A	3	PAR-CLIP	Functional MTI (Weak)	23592263	ENSG00000068697.6	2	-0.357	99	-0.353	99	LCLBACD3		Normal/Primary	PAR-CLIP	POSITIVE	DIRECT	DOWN
hsa-miR-106b-5p	LAPTM4A	3	PAR-CLIP	Functional MTI (Weak)	23592263	ENSG00000068697.6	2	-0.357	99	-0.353	99	HEK293	Kidney	Embryonic/Fetal	PAR-CLIP	POSITIVE	DIRECT	DOWN	mild MNase digestion
hsa-miR-106b-5p	LASP1	3	PAR-CLIP	Functional MTI (Weak)	23592263	ENSG00000002834.13	2	-0.263	97	-0.254	97	HEK293	Kidney	Embryonic/Fetal	PAR-CLIP	POSITIVE	DIRECT	DOWN	mild MNase digestion
hsa-miR-106b-5p	LASP1	3	PAR-CLIP	Functional MTI (Weak)	23592263	ENSG00000002834.13	2	-0.263	97	-0.254	97	BT474	Mammary Gland	Cancer/Malignant	HITS-CLIP	POSITIVE	DIRECT	DOWN
hsa-miR-106b-5p	LASP1	3	PAR-CLIP	Functional MTI (Weak)	23592263	ENSG00000002834.13	2	-0.263	97	-0.254	97	BC3		Cancer/Malignant	PAR-CLIP	POSITIVE	DIRECT	DOWN
hsa-miR-106b-5p	LASP1	3	PAR-CLIP	Functional MTI (Weak)	26701625	ENSG00000002834.13	2	-0.263	97	-0.254	97	HEK293	Kidney	Embryonic/Fetal	PAR-CLIP	POSITIVE	DIRECT	DOWN	mild MNase digestion
hsa-miR-106b-5p	LASP1	3	PAR-CLIP	Functional MTI (Weak)	26701625	ENSG00000002834.13	2	-0.263	97	-0.254	97	BT474	Mammary Gland	Cancer/Malignant	HITS-CLIP	POSITIVE	DIRECT	DOWN
hsa-miR-106b-5p	LASP1	3	PAR-CLIP	Functional MTI (Weak)	26701625	ENSG00000002834.13	2	-0.263	97	-0.254	97	BC3		Cancer/Malignant	PAR-CLIP	POSITIVE	DIRECT	DOWN
hsa-miR-106b-5p	LASP1	3	HITS-CLIP	Functional MTI (Weak)	22473208	ENSG00000002834.13	2	-0.263	97	-0.254	97	HEK293	Kidney	Embryonic/Fetal	PAR-CLIP	POSITIVE	DIRECT	DOWN	mild MNase digestion
hsa-miR-106b-5p	LASP1	3	HITS-CLIP	Functional MTI (Weak)	22473208	ENSG00000002834.13	2	-0.263	97	-0.254	97	BT474	Mammary Gland	Cancer/Malignant	HITS-CLIP	POSITIVE	DIRECT	DOWN
hsa-miR-106b-5p	LASP1	3	HITS-CLIP	Functional MTI (Weak)	22473208	ENSG00000002834.13	2	-0.263	97	-0.254	97	BC3		Cancer/Malignant	PAR-CLIP	POSITIVE	DIRECT	DOWN
hsa-miR-106b-5p	LDLR	3	PAR-CLIP	Functional MTI (Weak)	20371350	ENSG00000130164.7	2	-0.194	94	-0.191	95	ESC	Embryo	Embryonic/Fetal
hsa-miR-106b-5p	LDLR	3	PAR-CLIP	Functional MTI (Weak)	20371350	ENSG00000130164.7	2	-0.194	94	-0.191	95	293S	Kidney		HITS-CLIP	POSITIVE	DIRECT	DOWN	no treatment (control)
hsa-miR-106b-5p	LDLR	3	PAR-CLIP	Functional MTI (Weak)	20371350	ENSG00000130164.7	2	-0.194	94	-0.191	95	BCBL1	Bone Marrow	Cancer/Malignant	HITS-CLIP	POSITIVE	DIRECT	DOWN
hsa-miR-106b-5p	LDLR	3	PAR-CLIP	Functional MTI (Weak)	20371350	ENSG00000130164.7	2	-0.194	94	-0.191	95	HEK293	Kidney	Embryonic/Fetal	PAR-CLIP	POSITIVE	DIRECT	DOWN	mild MNase digestion
hsa-miR-106b-5p	LDLR	3	PAR-CLIP	Functional MTI (Weak)	20371350	ENSG00000130164.7	2	-0.199	94	-0.151	94	ESC	Embryo	Embryonic/Fetal
hsa-miR-106b-5p	LDLR	3	PAR-CLIP	Functional MTI (Weak)	20371350	ENSG00000130164.7	2	-0.199	94	-0.151	94	293S	Kidney		HITS-CLIP	POSITIVE	DIRECT	DOWN	no treatment (control)
hsa-miR-106b-5p	LDLR	3	PAR-CLIP	Functional MTI (Weak)	20371350	ENSG00000130164.7	2	-0.199	94	-0.151	94	BCBL1	Bone Marrow	Cancer/Malignant	HITS-CLIP	POSITIVE	DIRECT	DOWN
hsa-miR-106b-5p	LDLR	3	PAR-CLIP	Functional MTI (Weak)	20371350	ENSG00000130164.7	2	-0.199	94	-0.151	94	HEK293	Kidney	Embryonic/Fetal	PAR-CLIP	POSITIVE	DIRECT	DOWN	mild MNase digestion
hsa-miR-106b-5p	LDLR	3	PAR-CLIP	Functional MTI (Weak)	23592263	ENSG00000130164.7	2	-0.194	94	-0.191	95	ESC	Embryo	Embryonic/Fetal
hsa-miR-106b-5p	LDLR	3	PAR-CLIP	Functional MTI (Weak)	23592263	ENSG00000130164.7	2	-0.194	94	-0.191	95	293S	Kidney		HITS-CLIP	POSITIVE	DIRECT	DOWN	no treatment (control)
hsa-miR-106b-5p	LDLR	3	PAR-CLIP	Functional MTI (Weak)	23592263	ENSG00000130164.7	2	-0.194	94	-0.191	95	BCBL1	Bone Marrow	Cancer/Malignant	HITS-CLIP	POSITIVE	DIRECT	DOWN
hsa-miR-106b-5p	LDLR	3	PAR-CLIP	Functional MTI (Weak)	23592263	ENSG00000130164.7	2	-0.194	94	-0.191	95	HEK293	Kidney	Embryonic/Fetal	PAR-CLIP	POSITIVE	DIRECT	DOWN	mild MNase digestion
hsa-miR-106b-5p	LDLR	3	HITS-CLIP	Functional MTI (Weak)	22473208	ENSG00000130164.7	2	-0.199	94	-0.151	94	ESC	Embryo	Embryonic/Fetal
hsa-miR-106b-5p	LDLR	3	HITS-CLIP	Functional MTI (Weak)	22473208	ENSG00000130164.7	2	-0.199	94	-0.151	94	293S	Kidney		HITS-CLIP	POSITIVE	DIRECT	DOWN	no treatment (control)
hsa-miR-106b-5p	LDLR	3	HITS-CLIP	Functional MTI (Weak)	22473208	ENSG00000130164.7	2	-0.199	94	-0.151	94	BCBL1	Bone Marrow	Cancer/Malignant	HITS-CLIP	POSITIVE	DIRECT	DOWN
hsa-miR-106b-5p	LDLR	3	HITS-CLIP	Functional MTI (Weak)	22473208	ENSG00000130164.7	2	-0.199	94	-0.151	94	HEK293	Kidney	Embryonic/Fetal	PAR-CLIP	POSITIVE	DIRECT	DOWN	mild MNase digestion
hsa-miR-106b-5p	LDLR	3	PAR-CLIP	Functional MTI (Weak)	22012620	ENSG00000130164.7	2	-0.199	94	-0.151	94	ESC	Embryo	Embryonic/Fetal
hsa-miR-106b-5p	LDLR	3	PAR-CLIP	Functional MTI (Weak)	22012620	ENSG00000130164.7	2	-0.199	94	-0.151	94	293S	Kidney		HITS-CLIP	POSITIVE	DIRECT	DOWN	no treatment (control)
hsa-miR-106b-5p	LDLR	3	PAR-CLIP	Functional MTI (Weak)	22012620	ENSG00000130164.7	2	-0.199	94	-0.151	94	BCBL1	Bone Marrow	Cancer/Malignant	HITS-CLIP	POSITIVE	DIRECT	DOWN
hsa-miR-106b-5p	LDLR	3	PAR-CLIP	Functional MTI (Weak)	22012620	ENSG00000130164.7	2	-0.199	94	-0.151	94	HEK293	Kidney	Embryonic/Fetal	PAR-CLIP	POSITIVE	DIRECT	DOWN	mild MNase digestion
hsa-miR-106b-5p	LDLR	3	PAR-CLIP	Functional MTI (Weak)	22012620	ENSG00000130164.7	2	-0.194	94	-0.191	95	ESC	Embryo	Embryonic/Fetal
hsa-miR-106b-5p	LDLR	3	PAR-CLIP	Functional MTI (Weak)	22012620	ENSG00000130164.7	2	-0.194	94	-0.191	95	293S	Kidney		HITS-CLIP	POSITIVE	DIRECT	DOWN	no treatment (control)
hsa-miR-106b-5p	LDLR	3	PAR-CLIP	Functional MTI (Weak)	22012620	ENSG00000130164.7	2	-0.194	94	-0.191	95	BCBL1	Bone Marrow	Cancer/Malignant	HITS-CLIP	POSITIVE	DIRECT	DOWN
hsa-miR-106b-5p	LDLR	3	PAR-CLIP	Functional MTI (Weak)	22012620	ENSG00000130164.7	2	-0.194	94	-0.191	95	HEK293	Kidney	Embryonic/Fetal	PAR-CLIP	POSITIVE	DIRECT	DOWN	mild MNase digestion
hsa-miR-106b-5p	LDLR	3	PAR-CLIP	Functional MTI (Weak)	23592263	ENSG00000130164.7	2	-0.199	94	-0.151	94	ESC	Embryo	Embryonic/Fetal
hsa-miR-106b-5p	LDLR	3	PAR-CLIP	Functional MTI (Weak)	23592263	ENSG00000130164.7	2	-0.199	94	-0.151	94	293S	Kidney		HITS-CLIP	POSITIVE	DIRECT	DOWN	no treatment (control)
hsa-miR-106b-5p	LDLR	3	PAR-CLIP	Functional MTI (Weak)	23592263	ENSG00000130164.7	2	-0.199	94	-0.151	94	BCBL1	Bone Marrow	Cancer/Malignant	HITS-CLIP	POSITIVE	DIRECT	DOWN
hsa-miR-106b-5p	LDLR	3	PAR-CLIP	Functional MTI (Weak)	23592263	ENSG00000130164.7	2	-0.199	94	-0.151	94	HEK293	Kidney	Embryonic/Fetal	PAR-CLIP	POSITIVE	DIRECT	DOWN	mild MNase digestion
hsa-miR-106b-5p	LDLR	3	PAR-CLIP	Functional MTI (Weak)	21572407	ENSG00000130164.7	2	-0.199	94	-0.151	94	ESC	Embryo	Embryonic/Fetal
hsa-miR-106b-5p	LDLR	3	PAR-CLIP	Functional MTI (Weak)	21572407	ENSG00000130164.7	2	-0.199	94	-0.151	94	293S	Kidney		HITS-CLIP	POSITIVE	DIRECT	DOWN	no treatment (control)
hsa-miR-106b-5p	LDLR	3	PAR-CLIP	Functional MTI (Weak)	21572407	ENSG00000130164.7	2	-0.199	94	-0.151	94	BCBL1	Bone Marrow	Cancer/Malignant	HITS-CLIP	POSITIVE	DIRECT	DOWN
hsa-miR-106b-5p	LDLR	3	PAR-CLIP	Functional MTI (Weak)	21572407	ENSG00000130164.7	2	-0.199	94	-0.151	94	HEK293	Kidney	Embryonic/Fetal	PAR-CLIP	POSITIVE	DIRECT	DOWN	mild MNase digestion
hsa-miR-106b-5p	LDLR	3	HITS-CLIP	Functional MTI (Weak)	22473208	ENSG00000130164.7	2	-0.194	94	-0.191	95	ESC	Embryo	Embryonic/Fetal
hsa-miR-106b-5p	LDLR	3	HITS-CLIP	Functional MTI (Weak)	22473208	ENSG00000130164.7	2	-0.194	94	-0.191	95	293S	Kidney		HITS-CLIP	POSITIVE	DIRECT	DOWN	no treatment (control)
hsa-miR-106b-5p	LDLR	3	HITS-CLIP	Functional MTI (Weak)	22473208	ENSG00000130164.7	2	-0.194	94	-0.191	95	BCBL1	Bone Marrow	Cancer/Malignant	HITS-CLIP	POSITIVE	DIRECT	DOWN
hsa-miR-106b-5p	LDLR	3	HITS-CLIP	Functional MTI (Weak)	22473208	ENSG00000130164.7	2	-0.194	94	-0.191	95	HEK293	Kidney	Embryonic/Fetal	PAR-CLIP	POSITIVE	DIRECT	DOWN	mild MNase digestion
hsa-miR-106b-5p	LDLR	3	PAR-CLIP	Functional MTI (Weak)	21572407	ENSG00000130164.7	2	-0.194	94	-0.191	95	ESC	Embryo	Embryonic/Fetal
hsa-miR-106b-5p	LDLR	3	PAR-CLIP	Functional MTI (Weak)	21572407	ENSG00000130164.7	2	-0.194	94	-0.191	95	293S	Kidney		HITS-CLIP	POSITIVE	DIRECT	DOWN	no treatment (control)
hsa-miR-106b-5p	LDLR	3	PAR-CLIP	Functional MTI (Weak)	21572407	ENSG00000130164.7	2	-0.194	94	-0.191	95	BCBL1	Bone Marrow	Cancer/Malignant	HITS-CLIP	POSITIVE	DIRECT	DOWN
hsa-miR-106b-5p	LDLR	3	PAR-CLIP	Functional MTI (Weak)	21572407	ENSG00000130164.7	2	-0.194	94	-0.191	95	HEK293	Kidney	Embryonic/Fetal	PAR-CLIP	POSITIVE	DIRECT	DOWN	mild MNase digestion
hsa-miR-106b-5p	LIMA1	3	HITS-CLIP	Functional MTI (Weak)	22473208	ENSG00000050405.9	3	-0.298	98	-0.298	98	HEK293	Kidney	Embryonic/Fetal	PAR-CLIP	POSITIVE	DIRECT	DOWN
hsa-miR-106b-5p	LIMA1	3	HITS-CLIP	Functional MTI (Weak)	22473208	ENSG00000050405.9	3	-0.298	98	-0.298	98	HEK293	Kidney	Embryonic/Fetal	PAR-CLIP	POSITIVE	DIRECT	DOWN	mild MNase digestion
hsa-miR-106b-5p	LIMA1	3	HITS-CLIP	Functional MTI (Weak)	22473208	ENSG00000050405.9	3	-0.298	98	-0.298	98	BC1		Cancer/Malignant	PAR-CLIP	POSITIVE	DIRECT	DOWN
hsa-miR-106b-5p	LIMA1	3	HITS-CLIP	Functional MTI (Weak)	22473208	ENSG00000050405.9	3	-0.298	98	-0.298	98	BT474	Mammary Gland	Cancer/Malignant	HITS-CLIP	POSITIVE	DIRECT	DOWN
hsa-miR-106b-5p	LIMA1	3	PAR-CLIP	Functional MTI (Weak)	22012620	ENSG00000050405.9	3	-0.298	98	-0.298	98	HEK293	Kidney	Embryonic/Fetal	PAR-CLIP	POSITIVE	DIRECT	DOWN
hsa-miR-106b-5p	LIMA1	3	PAR-CLIP	Functional MTI (Weak)	22012620	ENSG00000050405.9	3	-0.298	98	-0.298	98	HEK293	Kidney	Embryonic/Fetal	PAR-CLIP	POSITIVE	DIRECT	DOWN	mild MNase digestion
hsa-miR-106b-5p	LIMA1	3	PAR-CLIP	Functional MTI (Weak)	22012620	ENSG00000050405.9	3	-0.298	98	-0.298	98	BC1		Cancer/Malignant	PAR-CLIP	POSITIVE	DIRECT	DOWN
hsa-miR-106b-5p	LIMA1	3	PAR-CLIP	Functional MTI (Weak)	22012620	ENSG00000050405.9	3	-0.298	98	-0.298	98	BT474	Mammary Gland	Cancer/Malignant	HITS-CLIP	POSITIVE	DIRECT	DOWN
hsa-miR-106b-5p	LIMA1	3	PAR-CLIP	Functional MTI (Weak)	20371350	ENSG00000050405.9	3	-0.298	98	-0.298	98	HEK293	Kidney	Embryonic/Fetal	PAR-CLIP	POSITIVE	DIRECT	DOWN
hsa-miR-106b-5p	LIMA1	3	PAR-CLIP	Functional MTI (Weak)	20371350	ENSG00000050405.9	3	-0.298	98	-0.298	98	HEK293	Kidney	Embryonic/Fetal	PAR-CLIP	POSITIVE	DIRECT	DOWN	mild MNase digestion
hsa-miR-106b-5p	LIMA1	3	PAR-CLIP	Functional MTI (Weak)	20371350	ENSG00000050405.9	3	-0.298	98	-0.298	98	BC1		Cancer/Malignant	PAR-CLIP	POSITIVE	DIRECT	DOWN
hsa-miR-106b-5p	LIMA1	3	PAR-CLIP	Functional MTI (Weak)	20371350	ENSG00000050405.9	3	-0.298	98	-0.298	98	BT474	Mammary Gland	Cancer/Malignant	HITS-CLIP	POSITIVE	DIRECT	DOWN
hsa-miR-106b-5p	LIMK1	3	PAR-CLIP	Functional MTI (Weak)	27292025	ENSG00000106683.10	1	-0.01	46	-0.01	67	293S	Kidney		HITS-CLIP	POSITIVE	DIRECT	DOWN	treatment: arsenite
hsa-miR-106b-5p	LIMK1	3	PAR-CLIP	Functional MTI (Weak)	27292025	ENSG00000106683.10	1	-0.01	46	-0.01	67	LCLBACD3		Normal/Primary	PAR-CLIP	POSITIVE	DIRECT	DOWN
hsa-miR-106b-5p	LIMK1	3	PAR-CLIP	Functional MTI (Weak)	27292025	ENSG00000106683.10	1	-0.01	46	-0.01	67	293S	Kidney		HITS-CLIP	POSITIVE	DIRECT	DOWN	treatment:hippuristanol
hsa-miR-106b-5p	LIMK1	3	PAR-CLIP	Functional MTI (Weak)	27292025	ENSG00000106683.10	1	-0.01	46	-0.01	67				Microarrays	POSITIVE	INDIRECT	DOWN
hsa-miR-106b-5p	LIMK1	3	PAR-CLIP	Functional MTI (Weak)	27292025	ENSG00000106683.10	1	-0.01	46	-0.01	67	293S	Kidney		HITS-CLIP	POSITIVE	DIRECT	DOWN	no treatment (control)
hsa-miR-106b-5p	LIMK1	3	Microarray	Functional MTI (Weak)	17242205	ENSG00000106683.10	2	-0.192	94	-0.143	93	293S	Kidney		HITS-CLIP	POSITIVE	DIRECT	DOWN	treatment: arsenite
hsa-miR-106b-5p	LIMK1	3	Microarray	Functional MTI (Weak)	17242205	ENSG00000106683.10	2	-0.192	94	-0.143	93	LCLBACD3		Normal/Primary	PAR-CLIP	POSITIVE	DIRECT	DOWN
hsa-miR-106b-5p	LIMK1	3	Microarray	Functional MTI (Weak)	17242205	ENSG00000106683.10	2	-0.192	94	-0.143	93	293S	Kidney		HITS-CLIP	POSITIVE	DIRECT	DOWN	treatment:hippuristanol
hsa-miR-106b-5p	LIMK1	3	Microarray	Functional MTI (Weak)	17242205	ENSG00000106683.10	2	-0.192	94	-0.143	93				Microarrays	POSITIVE	INDIRECT	DOWN
hsa-miR-106b-5p	LIMK1	3	Microarray	Functional MTI (Weak)	17242205	ENSG00000106683.10	2	-0.192	94	-0.143	93	293S	Kidney		HITS-CLIP	POSITIVE	DIRECT	DOWN	no treatment (control)
hsa-miR-106b-5p	LIMK1	3	PAR-CLIP	Functional MTI (Weak)	27292025	ENSG00000106683.10	2	-0.192	94	-0.143	93	293S	Kidney		HITS-CLIP	POSITIVE	DIRECT	DOWN	treatment: arsenite
hsa-miR-106b-5p	LIMK1	3	PAR-CLIP	Functional MTI (Weak)	27292025	ENSG00000106683.10	2	-0.192	94	-0.143	93	LCLBACD3		Normal/Primary	PAR-CLIP	POSITIVE	DIRECT	DOWN
hsa-miR-106b-5p	LIMK1	3	PAR-CLIP	Functional MTI (Weak)	27292025	ENSG00000106683.10	2	-0.192	94	-0.143	93	293S	Kidney		HITS-CLIP	POSITIVE	DIRECT	DOWN	treatment:hippuristanol
hsa-miR-106b-5p	LIMK1	3	PAR-CLIP	Functional MTI (Weak)	27292025	ENSG00000106683.10	2	-0.192	94	-0.143	93				Microarrays	POSITIVE	INDIRECT	DOWN
hsa-miR-106b-5p	LIMK1	3	PAR-CLIP	Functional MTI (Weak)	27292025	ENSG00000106683.10	2	-0.192	94	-0.143	93	293S	Kidney		HITS-CLIP	POSITIVE	DIRECT	DOWN	no treatment (control)
hsa-miR-106b-5p	LIMK1	3	Microarray	Functional MTI (Weak)	17242205	ENSG00000106683.10	1	-0.01	46	-0.01	67	293S	Kidney		HITS-CLIP	POSITIVE	DIRECT	DOWN	treatment: arsenite
hsa-miR-106b-5p	LIMK1	3	Microarray	Functional MTI (Weak)	17242205	ENSG00000106683.10	1	-0.01	46	-0.01	67	LCLBACD3		Normal/Primary	PAR-CLIP	POSITIVE	DIRECT	DOWN
hsa-miR-106b-5p	LIMK1	3	Microarray	Functional MTI (Weak)	17242205	ENSG00000106683.10	1	-0.01	46	-0.01	67	293S	Kidney		HITS-CLIP	POSITIVE	DIRECT	DOWN	treatment:hippuristanol
hsa-miR-106b-5p	LIMK1	3	Microarray	Functional MTI (Weak)	17242205	ENSG00000106683.10	1	-0.01	46	-0.01	67				Microarrays	POSITIVE	INDIRECT	DOWN
hsa-miR-106b-5p	LIMK1	3	Microarray	Functional MTI (Weak)	17242205	ENSG00000106683.10	1	-0.01	46	-0.01	67	293S	Kidney		HITS-CLIP	POSITIVE	DIRECT	DOWN	no treatment (control)
hsa-miR-106b-5p	LRP12	3	PAR-CLIP	Functional MTI (Weak)	20371350	ENSG00000147650.7	1	-0.07	85	-0.07	89	293S	Kidney		HITS-CLIP	POSITIVE	DIRECT	DOWN	treatment: arsenite
hsa-miR-106b-5p	LRP12	3	PAR-CLIP	Functional MTI (Weak)	20371350	ENSG00000147650.7	1	-0.07	85	-0.07	89	293S	Kidney		HITS-CLIP	POSITIVE	DIRECT	DOWN	no treatment (control)
hsa-miR-106b-5p	LRP12	3	PAR-CLIP	Functional MTI (Weak)	20371350	ENSG00000147650.7	1	-0.07	85	-0.07	89	HEK293	Kidney	Embryonic/Fetal	PAR-CLIP	POSITIVE	DIRECT	DOWN	mild MNase digestion
hsa-miR-106b-5p	LZIC	3	PAR-CLIP	Functional MTI (Weak)	23446348	ENSG00000162441.7	3	-0.41	99	-0.285	98	LCLBACD3		Normal/Primary	PAR-CLIP	POSITIVE	DIRECT	DOWN
hsa-miR-106b-5p	LZIC	3	PAR-CLIP	Functional MTI (Weak)	23446348	ENSG00000162441.7	3	-0.41	99	-0.285	98	HEK293	Kidney	Embryonic/Fetal	PAR-CLIP	POSITIVE	DIRECT	DOWN	mild MNase digestion
hsa-miR-106b-5p	LZIC	3	PAR-CLIP	Functional MTI (Weak)	23446348	ENSG00000162441.7	3	-0.41	99	-0.285	98	HEK293	Kidney	Embryonic/Fetal	PAR-CLIP	POSITIVE	DIRECT	DOWN
hsa-miR-106b-5p	LZIC	3	PAR-CLIP	Functional MTI (Weak)	23446348	ENSG00000162441.7	3	-0.41	99	-0.285	98	LCLBACD1		Normal/Primary	PAR-CLIP	POSITIVE	DIRECT	DOWN
hsa-miR-106b-5p	LZIC	3	PAR-CLIP	Functional MTI (Weak)	23446348	ENSG00000162441.7	3	-0.41	99	-0.285	98	ESC	Embryo	Embryonic/Fetal
hsa-miR-106b-5p	LZIC	3	PAR-CLIP	Functional MTI (Weak)	23446348	ENSG00000162441.7	3	-0.41	99	-0.285	98	BC3		Cancer/Malignant	PAR-CLIP	POSITIVE	DIRECT	DOWN
hsa-miR-106b-5p	LZIC	3	PAR-CLIP	Functional MTI (Weak)	23446348	ENSG00000162441.7	3	-0.41	99	-0.285	98	EF3DAGO2		Normal/Primary	PAR-CLIP	POSITIVE	DIRECT	DOWN
hsa-miR-106b-5p	LZIC	3	PAR-CLIP	Functional MTI (Weak)	23446348	ENSG00000162441.7	3	-0.41	99	-0.285	98	BC1		Cancer/Malignant	PAR-CLIP	POSITIVE	DIRECT	DOWN
hsa-miR-106b-5p	LZIC	3	PAR-CLIP	Functional MTI (Weak)	23446348	ENSG00000162441.7	3	-0.41	99	-0.285	98	LCL35		Normal/Primary	PAR-CLIP	POSITIVE	DIRECT	DOWN
hsa-miR-106b-5p	LZIC	3	PAR-CLIP	Functional MTI (Weak)	23446348	ENSG00000162441.7	3	-0.41	99	-0.285	98	LCLBAC		Normal/Primary	PAR-CLIP	POSITIVE	DIRECT	DOWN
hsa-miR-106b-5p	LZIC	3	PAR-CLIP	Functional MTI (Weak)	20371350	ENSG00000162441.7	3	-0.41	99	-0.285	98	LCLBACD3		Normal/Primary	PAR-CLIP	POSITIVE	DIRECT	DOWN
hsa-miR-106b-5p	LZIC	3	PAR-CLIP	Functional MTI (Weak)	20371350	ENSG00000162441.7	3	-0.41	99	-0.285	98	HEK293	Kidney	Embryonic/Fetal	PAR-CLIP	POSITIVE	DIRECT	DOWN	mild MNase digestion
hsa-miR-106b-5p	LZIC	3	PAR-CLIP	Functional MTI (Weak)	20371350	ENSG00000162441.7	3	-0.41	99	-0.285	98	HEK293	Kidney	Embryonic/Fetal	PAR-CLIP	POSITIVE	DIRECT	DOWN
hsa-miR-106b-5p	LZIC	3	PAR-CLIP	Functional MTI (Weak)	20371350	ENSG00000162441.7	3	-0.41	99	-0.285	98	LCLBACD1		Normal/Primary	PAR-CLIP	POSITIVE	DIRECT	DOWN
hsa-miR-106b-5p	LZIC	3	PAR-CLIP	Functional MTI (Weak)	20371350	ENSG00000162441.7	3	-0.41	99	-0.285	98	ESC	Embryo	Embryonic/Fetal
hsa-miR-106b-5p	LZIC	3	PAR-CLIP	Functional MTI (Weak)	20371350	ENSG00000162441.7	3	-0.41	99	-0.285	98	BC3		Cancer/Malignant	PAR-CLIP	POSITIVE	DIRECT	DOWN
hsa-miR-106b-5p	LZIC	3	PAR-CLIP	Functional MTI (Weak)	20371350	ENSG00000162441.7	3	-0.41	99	-0.285	98	EF3DAGO2		Normal/Primary	PAR-CLIP	POSITIVE	DIRECT	DOWN
hsa-miR-106b-5p	LZIC	3	PAR-CLIP	Functional MTI (Weak)	20371350	ENSG00000162441.7	3	-0.41	99	-0.285	98	BC1		Cancer/Malignant	PAR-CLIP	POSITIVE	DIRECT	DOWN
hsa-miR-106b-5p	LZIC	3	PAR-CLIP	Functional MTI (Weak)	20371350	ENSG00000162441.7	3	-0.41	99	-0.285	98	LCL35		Normal/Primary	PAR-CLIP	POSITIVE	DIRECT	DOWN
hsa-miR-106b-5p	LZIC	3	PAR-CLIP	Functional MTI (Weak)	20371350	ENSG00000162441.7	3	-0.41	99	-0.285	98	LCLBAC		Normal/Primary	PAR-CLIP	POSITIVE	DIRECT	DOWN
hsa-miR-106b-5p	M6PR	3	PAR-CLIP//HITS-CLIP	Functional MTI (Weak)	21572407	ENSG00000003056.3	2	-0.253	96	-0.025	82	HELA	Cervix	Cancer/Malignant	HITS-CLIP	POSITIVE	DIRECT	DOWN	Hela cells were treated with control shRNA.
hsa-miR-106b-5p	M6PR	3	PAR-CLIP//HITS-CLIP	Functional MTI (Weak)	21572407	ENSG00000003056.3	2	-0.253	96	-0.025	82	BCBL1	Bone Marrow	Cancer/Malignant	HITS-CLIP	POSITIVE	DIRECT	DOWN
hsa-miR-106b-5p	M6PR	3	PAR-CLIP//HITS-CLIP	Functional MTI (Weak)	21572407	ENSG00000003056.3	2	-0.253	96	-0.025	82	HEK293	Kidney	Embryonic/Fetal	PAR-CLIP	POSITIVE	DIRECT	DOWN	mild MNase digestion
hsa-miR-106b-5p	M6PR	3	PAR-CLIP//HITS-CLIP	Functional MTI (Weak)	21572407	ENSG00000003056.3	2	-0.253	96	-0.025	82	BETA Cells	Pancreas	Normal/Primary	HITS-CLIP	POSITIVE	DIRECT	DOWN
hsa-miR-106b-5p	M6PR	3	PAR-CLIP	Functional MTI (Weak)	23446348	ENSG00000003056.3	2	-0.253	96	-0.025	82	HELA	Cervix	Cancer/Malignant	HITS-CLIP	POSITIVE	DIRECT	DOWN	Hela cells were treated with control shRNA.
hsa-miR-106b-5p	M6PR	3	PAR-CLIP	Functional MTI (Weak)	23446348	ENSG00000003056.3	2	-0.253	96	-0.025	82	BCBL1	Bone Marrow	Cancer/Malignant	HITS-CLIP	POSITIVE	DIRECT	DOWN
hsa-miR-106b-5p	M6PR	3	PAR-CLIP	Functional MTI (Weak)	23446348	ENSG00000003056.3	2	-0.253	96	-0.025	82	HEK293	Kidney	Embryonic/Fetal	PAR-CLIP	POSITIVE	DIRECT	DOWN	mild MNase digestion
hsa-miR-106b-5p	M6PR	3	PAR-CLIP	Functional MTI (Weak)	23446348	ENSG00000003056.3	2	-0.253	96	-0.025	82	BETA Cells	Pancreas	Normal/Primary	HITS-CLIP	POSITIVE	DIRECT	DOWN
hsa-miR-106b-5p	M6PR	3	PAR-CLIP	Functional MTI (Weak)	23592263	ENSG00000003056.3	2	-0.253	96	-0.025	82	HELA	Cervix	Cancer/Malignant	HITS-CLIP	POSITIVE	DIRECT	DOWN	Hela cells were treated with control shRNA.
hsa-miR-106b-5p	M6PR	3	PAR-CLIP	Functional MTI (Weak)	23592263	ENSG00000003056.3	2	-0.253	96	-0.025	82	BCBL1	Bone Marrow	Cancer/Malignant	HITS-CLIP	POSITIVE	DIRECT	DOWN
hsa-miR-106b-5p	M6PR	3	PAR-CLIP	Functional MTI (Weak)	23592263	ENSG00000003056.3	2	-0.253	96	-0.025	82	HEK293	Kidney	Embryonic/Fetal	PAR-CLIP	POSITIVE	DIRECT	DOWN	mild MNase digestion
hsa-miR-106b-5p	M6PR	3	PAR-CLIP	Functional MTI (Weak)	23592263	ENSG00000003056.3	2	-0.253	96	-0.025	82	BETA Cells	Pancreas	Normal/Primary	HITS-CLIP	POSITIVE	DIRECT	DOWN
hsa-miR-106b-5p	M6PR	3	HITS-CLIP	Functional MTI (Weak)	22473208	ENSG00000003056.3	2	-0.253	96	-0.025	82	HELA	Cervix	Cancer/Malignant	HITS-CLIP	POSITIVE	DIRECT	DOWN	Hela cells were treated with control shRNA.
hsa-miR-106b-5p	M6PR	3	HITS-CLIP	Functional MTI (Weak)	22473208	ENSG00000003056.3	2	-0.253	96	-0.025	82	BCBL1	Bone Marrow	Cancer/Malignant	HITS-CLIP	POSITIVE	DIRECT	DOWN
hsa-miR-106b-5p	M6PR	3	HITS-CLIP	Functional MTI (Weak)	22473208	ENSG00000003056.3	2	-0.253	96	-0.025	82	HEK293	Kidney	Embryonic/Fetal	PAR-CLIP	POSITIVE	DIRECT	DOWN	mild MNase digestion
hsa-miR-106b-5p	M6PR	3	HITS-CLIP	Functional MTI (Weak)	22473208	ENSG00000003056.3	2	-0.253	96	-0.025	82	BETA Cells	Pancreas	Normal/Primary	HITS-CLIP	POSITIVE	DIRECT	DOWN
hsa-miR-106b-5p	M6PR	3	PAR-CLIP	Functional MTI (Weak)	20371350	ENSG00000003056.3	2	-0.253	96	-0.025	82	HELA	Cervix	Cancer/Malignant	HITS-CLIP	POSITIVE	DIRECT	DOWN	Hela cells were treated with control shRNA.
hsa-miR-106b-5p	M6PR	3	PAR-CLIP	Functional MTI (Weak)	20371350	ENSG00000003056.3	2	-0.253	96	-0.025	82	BCBL1	Bone Marrow	Cancer/Malignant	HITS-CLIP	POSITIVE	DIRECT	DOWN
hsa-miR-106b-5p	M6PR	3	PAR-CLIP	Functional MTI (Weak)	20371350	ENSG00000003056.3	2	-0.253	96	-0.025	82	HEK293	Kidney	Embryonic/Fetal	PAR-CLIP	POSITIVE	DIRECT	DOWN	mild MNase digestion
hsa-miR-106b-5p	M6PR	3	PAR-CLIP	Functional MTI (Weak)	20371350	ENSG00000003056.3	2	-0.253	96	-0.025	82	BETA Cells	Pancreas	Normal/Primary	HITS-CLIP	POSITIVE	DIRECT	DOWN
hsa-miR-106b-5p	MAK16	3	HITS-CLIP	Functional MTI (Weak)	22473208	ENSG00000198042.6	2	-0.12	89	-0.091	90	BT474	Mammary Gland	Cancer/Malignant	HITS-CLIP	POSITIVE	DIRECT	DOWN
hsa-miR-106b-5p	MAP3K2	3	PAR-CLIP	Functional MTI (Weak)	23592263	ENSG00000169967.12	3	-0.146	91	-0.146	94	BETA Cells	Pancreas	Normal/Primary	HITS-CLIP	POSITIVE	DIRECT	DOWN
hsa-miR-106b-5p	MAP3K2	3	PAR-CLIP	Functional MTI (Weak)	23592263	ENSG00000169967.12	3	-0.146	91	-0.146	94	HEK293	Kidney	Embryonic/Fetal	PAR-CLIP	POSITIVE	DIRECT	DOWN	mild MNase digestion
hsa-miR-106b-5p	MAP3K2	3	HITS-CLIP	Functional MTI (Weak)	22473208	ENSG00000169967.12	2	-0.141	91	0	0	BETA Cells	Pancreas	Normal/Primary	HITS-CLIP	POSITIVE	DIRECT	DOWN
hsa-miR-106b-5p	MAP3K2	3	HITS-CLIP	Functional MTI (Weak)	22473208	ENSG00000169967.12	2	-0.141	91	0	0	HEK293	Kidney	Embryonic/Fetal	PAR-CLIP	POSITIVE	DIRECT	DOWN	mild MNase digestion
hsa-miR-106b-5p	MAP3K2	3	PAR-CLIP	Functional MTI (Weak)	26701625	ENSG00000169967.12	3	-0.146	91	-0.146	94	BETA Cells	Pancreas	Normal/Primary	HITS-CLIP	POSITIVE	DIRECT	DOWN
hsa-miR-106b-5p	MAP3K2	3	PAR-CLIP	Functional MTI (Weak)	26701625	ENSG00000169967.12	3	-0.146	91	-0.146	94	HEK293	Kidney	Embryonic/Fetal	PAR-CLIP	POSITIVE	DIRECT	DOWN	mild MNase digestion
hsa-miR-106b-5p	MAP3K2	3	PAR-CLIP	Functional MTI (Weak)	23592263	ENSG00000169967.12	2	-0.141	91	0	0	BETA Cells	Pancreas	Normal/Primary	HITS-CLIP	POSITIVE	DIRECT	DOWN
hsa-miR-106b-5p	MAP3K2	3	PAR-CLIP	Functional MTI (Weak)	23592263	ENSG00000169967.12	2	-0.141	91	0	0	HEK293	Kidney	Embryonic/Fetal	PAR-CLIP	POSITIVE	DIRECT	DOWN	mild MNase digestion
hsa-miR-106b-5p	MAP3K2	3	HITS-CLIP	Functional MTI (Weak)	22473208	ENSG00000169967.12	3	-0.146	91	-0.146	94	BETA Cells	Pancreas	Normal/Primary	HITS-CLIP	POSITIVE	DIRECT	DOWN
hsa-miR-106b-5p	MAP3K2	3	HITS-CLIP	Functional MTI (Weak)	22473208	ENSG00000169967.12	3	-0.146	91	-0.146	94	HEK293	Kidney	Embryonic/Fetal	PAR-CLIP	POSITIVE	DIRECT	DOWN	mild MNase digestion
hsa-miR-106b-5p	MAP3K2	3	PAR-CLIP	Functional MTI (Weak)	23592263	ENSG00000169967.12	2	-0.208	95	-0.208	96	BETA Cells	Pancreas	Normal/Primary	HITS-CLIP	POSITIVE	DIRECT	DOWN
hsa-miR-106b-5p	MAP3K2	3	PAR-CLIP	Functional MTI (Weak)	23592263	ENSG00000169967.12	2	-0.208	95	-0.208	96	HEK293	Kidney	Embryonic/Fetal	PAR-CLIP	POSITIVE	DIRECT	DOWN	mild MNase digestion
hsa-miR-106b-5p	MAP3K2	3	HITS-CLIP	Functional MTI (Weak)	22473208	ENSG00000169967.12	2	-0.193	94	-0.183	95	BETA Cells	Pancreas	Normal/Primary	HITS-CLIP	POSITIVE	DIRECT	DOWN
hsa-miR-106b-5p	MAP3K2	3	HITS-CLIP	Functional MTI (Weak)	22473208	ENSG00000169967.12	2	-0.193	94	-0.183	95	HEK293	Kidney	Embryonic/Fetal	PAR-CLIP	POSITIVE	DIRECT	DOWN	mild MNase digestion
hsa-miR-106b-5p	MAP3K2	3	PAR-CLIP	Functional MTI (Weak)	23592263	ENSG00000169967.12	2	-0.193	94	-0.183	95	BETA Cells	Pancreas	Normal/Primary	HITS-CLIP	POSITIVE	DIRECT	DOWN
hsa-miR-106b-5p	MAP3K2	3	PAR-CLIP	Functional MTI (Weak)	23592263	ENSG00000169967.12	2	-0.193	94	-0.183	95	HEK293	Kidney	Embryonic/Fetal	PAR-CLIP	POSITIVE	DIRECT	DOWN	mild MNase digestion
hsa-miR-106b-5p	MAP3K2	3	PAR-CLIP	Functional MTI (Weak)	26701625	ENSG00000169967.12	2	-0.141	91	0	0	BETA Cells	Pancreas	Normal/Primary	HITS-CLIP	POSITIVE	DIRECT	DOWN
hsa-miR-106b-5p	MAP3K2	3	PAR-CLIP	Functional MTI (Weak)	26701625	ENSG00000169967.12	2	-0.141	91	0	0	HEK293	Kidney	Embryonic/Fetal	PAR-CLIP	POSITIVE	DIRECT	DOWN	mild MNase digestion
hsa-miR-106b-5p	MAP3K2	3	PAR-CLIP	Functional MTI (Weak)	26701625	ENSG00000169967.12	2	-0.193	94	-0.183	95	BETA Cells	Pancreas	Normal/Primary	HITS-CLIP	POSITIVE	DIRECT	DOWN
hsa-miR-106b-5p	MAP3K2	3	PAR-CLIP	Functional MTI (Weak)	26701625	ENSG00000169967.12	2	-0.193	94	-0.183	95	HEK293	Kidney	Embryonic/Fetal	PAR-CLIP	POSITIVE	DIRECT	DOWN	mild MNase digestion
hsa-miR-106b-5p	MAP3K2	3	PAR-CLIP	Functional MTI (Weak)	26701625	ENSG00000169967.12	2	-0.208	95	-0.208	96	BETA Cells	Pancreas	Normal/Primary	HITS-CLIP	POSITIVE	DIRECT	DOWN
[truncated: 6,337 more rows]
